# Supplementary material for: {N,N′-Bis[1-(2-pyrid­yl)ethyl­idene]propane-1,2-diamine}­bis(thio­cyanato-κN)­nickel(II)
Source: Acta Crystallogr Sect E Struct Rep Online. 2010 Jul 31;66(Pt 8):m1033. doi: 10.1107/S1600536810029454 (PMC3007198; doi:10.1107/S1600536810029454)
Supplement: Supplementary file 2 [file e-66-m1033-Isup2.hkl]

# 
# h,k,l, Fc-squared, Fo-squared, sigma(Fo-squared) and status flag 
# 
data_I
_shelx_title ' Cc in  C2/c' 
_shelx_refln_list_code          4 
_shelx_F_calc_maximum      296.07 
_exptl_crystal_F_000       944.00 
_reflns_d_resolution_high  0.7829 
 
loop_ 
 _symmetry_equiv_pos_as_xyz 
 'x, y, z' 
 '-x, y, -z+1/2' 
 'x+1/2, y+1/2, z' 
 '-x+1/2, y+1/2, -z+1/2' 
 '-x, -y, -z' 
 'x, -y, z-1/2' 
 '-x+1/2, -y+1/2, -z' 
 'x+1/2, -y+1/2, z-1/2' 
 
_cell_length_a    12.4310 
_cell_length_b    12.8050 
_cell_length_c    13.6130 
_cell_angle_alpha  90.000 
_cell_angle_beta  102.741 
_cell_angle_gamma  90.000 
 
_shelx_F_squared_multiplier     1.000 
 
loop_ 
 _refln_index_h 
 _refln_index_k 
 _refln_index_l 
 _refln_F_squared_calc 
 _refln_F_squared_meas 
 _refln_F_squared_sigma 
 _refln_observed_status 
   2   0   0    31899.56    31278.18    294.49 o 
   4   0   0     9704.12    10110.65    202.97 o 
   6   0   0     6739.90     6770.53     90.55 o 
   8   0   0     6450.18     6383.34     95.50 o 
  10   0   0       35.90        7.04     14.09 o 
  12   0   0     1279.52     1268.00     46.38 o 
  14   0   0     1114.41     1130.20     48.52 o 
   1   1   0     4632.07     4572.99     57.68 o 
   3   1   0     8341.75     8459.19     57.64 o 
   5   1   0       79.42       74.42      7.97 o 
   7   1   0       43.94       39.22      6.24 o 
   9   1   0       31.13       46.00      8.25 o 
  11   1   0      399.70      417.24     22.62 o 
  13   1   0      295.92      274.56     22.17 o 
  15   1   0        3.36       -6.77     10.07 o 
   0   2   0    28394.89    30290.73    286.08 o 
   2   2   0     4163.81     3937.45     36.30 o 
   4   2   0     1419.64     1424.55     17.65 o 
   6   2   0     2121.12     2065.75     24.83 o 
   8   2   0     3908.93     3538.30     46.52 o 
  10   2   0      102.51      103.79     11.10 o 
  12   2   0       40.85       37.98     10.48 o 
  14   2   0      411.77      420.22     26.95 o 
   1   3   0      109.32      286.57     15.90 o 
   3   3   0     5710.28     5491.64     38.50 o 
   5   3   0     5997.85     5845.10     42.94 o 
   7   3   0     1359.69     1281.79     21.05 o 
   9   3   0     1482.04     1432.04     30.13 o 
  11   3   0     1236.99     1234.16     31.46 o 
  13   3   0      543.44      564.59     25.08 o 
  15   3   0       12.13       13.69     11.17 o 
   0   4   0      190.05      216.05     11.51 o 
   2   4   0     2029.72     2248.15     20.49 o 
   4   4   0      699.23      725.60     11.92 o 
   6   4   0      338.13      351.19     15.91 o 
   8   4   0      237.68      194.76     14.87 o 
  10   4   0      112.77      102.81     11.28 o 
  12   4   0       23.93       44.74     10.55 o 
  14   4   0        2.17       11.90     10.91 o 
   1   5   0     3442.40     3528.33     70.70 o 
   3   5   0     2412.40     2074.12     21.34 o 
   5   5   0     6078.69     5972.32     46.87 o 
   7   5   0     1984.69     2021.07     28.98 o 
   9   5   0     3423.07     3340.40     49.12 o 
  11   5   0     2778.54     2730.03     48.25 o 
  13   5   0      362.45      353.83     22.96 o 
   0   6   0    13340.57    13894.09    121.56 o 
   2   6   0      610.40      599.84     14.67 o 
   4   6   0       38.80       35.52      5.32 o 
   6   6   0      435.42      467.87     12.19 o 
   8   6   0      705.82      715.35     20.02 o 
  10   6   0      281.78      267.57     15.95 o 
  12   6   0      214.40      199.44     19.73 o 
  14   6   0        2.55        9.58     12.63 o 
   1   7   0     2923.14     3273.76     35.83 o 
   3   7   0     3069.72     2891.00     33.54 o 
   5   7   0     1885.06     1934.93     28.08 o 
   7   7   0      145.97      142.70     11.52 o 
   9   7   0      214.29      273.78     26.13 o 
  11   7   0      382.58      402.98     24.73 o 
  13   7   0        4.58      -11.85     11.34 o 
   0   8   0     9141.97     8789.68    121.52 o 
   2   8   0     2677.24     2556.00     33.57 o 
   4   8   0     3243.21     3147.24     38.15 o 
   6   8   0     2756.06     2601.72     35.68 o 
   8   8   0     2550.38     2642.39     44.69 o 
  10   8   0      182.88      152.58     16.93 o 
  12   8   0       80.91       70.57     16.09 o 
   1   9   0      776.03      817.40     26.94 o 
   3   9   0      145.60      127.93     11.54 o 
   5   9   0      201.08      219.03     13.14 o 
   7   9   0     1077.36     1034.56     37.01 o 
   9   9   0       23.28       20.90     20.40 o 
  11   9   0        0.77        4.39     11.38 o 
   0  10   0     7112.39     7053.34    110.52 o 
   2  10   0     3037.87     2976.83     46.88 o 
   4  10   0     1479.26     1553.62     33.73 o 
   6  10   0      169.02      199.97     23.02 o 
   8  10   0      607.40      635.50     28.58 o 
  10  10   0      115.07      123.48     17.69 o 
  12  10   0      120.46       87.49     17.96 o 
   1  11   0     1452.64     1414.62     38.11 o 
   3  11   0      228.71      207.20     15.59 o 
   5  11   0        4.33        8.66      8.58 o 
   7  11   0       29.20       34.41     12.64 o 
   9  11   0      277.98      298.94     23.59 o 
  11  11   0      266.27      311.14     32.68 o 
   0  12   0      466.07      407.29     28.95 o 
   2  12   0        7.03        6.09      8.70 o 
   4  12   0       29.21       36.22     10.65 o 
   6  12   0        7.21        8.94     11.66 o 
   8  12   0        3.37        1.29     12.36 o 
  10  12   0      134.33      127.84     47.11 o 
   1  13   0     1064.47     1021.28     38.38 o 
   3  13   0      199.90      275.52     18.99 o 
   5  13   0      558.25      616.12     26.18 o 
   7  13   0      425.11      406.19     27.51 o 
   9  13   0      124.67      169.37     21.47 o 
   0  14   0      251.35      234.50     26.69 o 
   2  14   0      158.30      130.94     15.70 o 
   4  14   0      268.34      251.50     34.44 o 
   6  14   0      180.88      173.92     21.52 o 
   8  14   0       15.90       10.06     21.70 o 
   1  15   0        2.59       12.77     11.31 o 
   3  15   0      200.97      218.32     19.46 o 
   5  15   0      234.83      193.21     22.66 o 
   0  16   0      292.39      313.55     32.03 o 
   2  16   0      232.45      228.95     20.57 o 
 -15   1   1        1.80        7.40     10.95 o 
 -13   1   1      892.60     1021.48     36.36 o 
 -11   1   1     1730.06     1806.12     36.83 o 
  -9   1   1        7.26        9.72      5.82 o 
  -7   1   1      150.34      112.21      6.17 o 
  -5   1   1    30455.91    30248.44    210.09 o 
  -3   1   1    87660.15    86974.65    514.21 o 
  -1   1   1    39667.03    38247.35    556.51 o 
   1   1   1    11444.22    12440.94     86.73 o 
   3   1   1     3822.92     3733.79     48.32 o 
   5   1   1     1507.10     1231.56     25.04 o 
   7   1   1        9.24       42.47      6.63 o 
   9   1   1     3887.63     3993.36     53.43 o 
  11   1   1     2070.17     2010.69     40.38 o 
  13   1   1      158.90      179.97     19.13 o 
  15   1   1        1.45       10.64     10.98 o 
 -14   2   1      288.09      271.55     19.65 o 
 -12   2   1      270.35      229.77     21.73 o 
 -10   2   1       42.51       44.99      8.79 o 
  -8   2   1     1531.84     1544.32     28.78 o 
  -6   2   1       92.99      172.85      7.50 o 
  -4   2   1      384.74      441.19      7.74 o 
  -2   2   1     2117.50     2274.79     18.30 o 
   0   2   1    12489.36    12671.47     79.69 o 
   2   2   1     1505.44     1806.33     20.61 o 
   4   2   1      397.75      367.35      7.35 o 
   6   2   1     2308.17     2158.54     26.11 o 
   8   2   1     1556.75     1439.48     29.01 o 
  10   2   1       59.07       64.93      9.95 o 
  12   2   1      386.32      410.30     21.04 o 
  14   2   1      257.40      283.62     23.65 o 
 -15   3   1       68.99       36.23     12.22 o 
 -13   3   1       32.96       51.11     11.92 o 
 -11   3   1      777.86      756.89     24.59 o 
  -9   3   1       26.61       96.41     13.09 o 
  -7   3   1       78.04       93.27      7.32 o 
  -5   3   1     4220.14     4281.92     34.12 o 
  -3   3   1     1160.76     1317.36     14.59 o 
  -1   3   1     5638.61     5863.54     49.87 o 
   1   3   1      203.16      489.54     16.65 o 
   3   3   1     3838.37     3656.75     33.47 o 
   5   3   1      994.12      895.76     13.25 o 
   7   3   1      175.36      149.48      8.40 o 
   9   3   1      101.14      130.53     11.43 o 
  11   3   1      120.46      135.30     13.28 o 
  13   3   1        0.28       -5.84      8.53 o 
 -14   4   1      524.17      538.99     25.78 o 
 -12   4   1      531.40      456.32     21.34 o 
 -10   4   1      900.17      855.50     24.52 o 
  -8   4   1     9126.35     8984.33     75.41 o 
  -6   4   1     1898.45     1836.10     21.32 o 
  -4   4   1       86.68      119.35      5.38 o 
  -2   4   1     1449.11     1383.06     15.04 o 
   0   4   1    48427.61    48313.33    323.23 o 
   2   4   1      290.48      242.50      5.98 o 
   4   4   1     2461.92     2542.58     24.70 o 
   6   4   1    17653.76    17622.05    110.22 o 
   8   4   1     7551.99     7222.42     76.00 o 
  10   4   1       36.15       34.81      8.96 o 
  12   4   1      560.99      596.70     26.02 o 
  14   4   1      422.65      462.04     24.71 o 
 -13   5   1       61.23       70.97     13.06 o 
 -11   5   1        0.38       29.20      9.37 o 
  -9   5   1       69.37       96.88     10.44 o 
  -7   5   1      181.03      144.46      8.96 o 
  -5   5   1       64.73       85.41      5.60 o 
  -3   5   1     1974.81     1981.04     23.50 o 
  -1   5   1     6565.12     6864.01     50.62 o 
   1   5   1       67.50      325.28     11.20 o 
   3   5   1     2820.45     3051.15     31.31 o 
   5   5   1     1788.97     1821.24     26.58 o 
   7   5   1     1169.59     1126.12     23.74 o 
   9   5   1      141.47      143.02     15.10 o 
  11   5   1       24.84       38.56     13.09 o 
  13   5   1      151.56      118.90     15.50 o 
 -14   6   1      258.81      219.57     22.26 o 
 -12   6   1      491.50      475.28     26.56 o 
 -10   6   1      164.61      168.38     13.64 o 
  -8   6   1     3922.07     3891.69     45.26 o 
  -6   6   1     1388.48     1350.96     27.70 o 
  -4   6   1      118.00      164.34      7.74 o 
  -2   6   1        8.94       70.44      7.09 o 
   0   6   1     6755.14     6290.87     69.80 o 
   2   6   1       61.30       95.96      7.22 o 
   4   6   1     1434.30     1564.50     20.11 o 
   6   6   1     5947.48     5948.24     77.36 o 
   8   6   1     5600.21     5585.33     57.76 o 
  10   6   1       13.08        4.02      9.38 o 
  12   6   1        2.08       13.06     11.86 o 
  14   6   1      231.53      311.19     26.05 o 
 -13   7   1      535.18      574.85     31.14 o 
 -11   7   1      569.30      590.22     27.60 o 
  -9   7   1      246.03      288.24     18.95 o 
  -7   7   1     1893.28     1762.09     32.96 o 
  -5   7   1     2820.04     2721.93     33.43 o 
  -3   7   1     1922.86     1958.98     30.65 o 
  -1   7   1     3294.16     3249.96     29.18 o 
   1   7   1     3440.82     3258.83     44.92 o 
   3   7   1     1605.97     1470.71     25.82 o 
   5   7   1     1815.47     1754.47     27.19 o 
   7   7   1     1078.69      996.30     31.01 o 
   9   7   1      734.91      764.73     35.19 o 
  11   7   1       10.85       18.01     11.38 o 
  13   7   1       14.32       19.74     14.02 o 
 -12   8   1      146.34      148.82     18.89 o 
 -10   8   1       63.52       35.22     18.68 o 
  -8   8   1      318.30      313.68     22.11 o 
  -6   8   1       16.09       31.82      6.78 o 
  -4   8   1      602.58      526.32     15.01 o 
  -2   8   1      287.61      276.37     13.47 o 
   0   8   1      395.40      376.22     13.49 o 
   2   8   1      444.49      446.64     13.53 o 
   4   8   1      300.16      289.44     12.25 o 
   6   8   1      175.45      168.66     13.98 o 
   8   8   1       14.85       13.15      8.28 o 
  10   8   1      357.26      341.43     23.03 o 
  12   8   1       17.37       14.65     13.20 o 
 -13   9   1      251.88      270.08     25.26 o 
 -11   9   1      329.81      382.87     24.88 o 
  -9   9   1      383.69      354.19     18.79 o 
  -7   9   1     1636.53     1599.86     33.90 o 
  -5   9   1     5123.26     5109.05     62.27 o 
  -3   9   1     3324.99     3279.50     46.70 o 
  -1   9   1     3796.92     3771.36     50.39 o 
   1   9   1     8616.61     8623.51    103.76 o 
   3   9   1     2834.74     2682.90     35.98 o 
   5   9   1     1777.87     1714.18     29.65 o 
   7   9   1      602.07      569.64     21.68 o 
   9   9   1      375.48      391.95     23.76 o 
  11   9   1      257.73      301.03     24.04 o 
 -12  10   1      202.03      191.39     27.04 o 
 -10  10   1       94.15       81.80     22.01 o 
  -8  10   1        2.40        8.17     11.35 o 
  -6  10   1      181.76      184.62     17.10 o 
  -4  10   1     1280.59     1206.20     44.48 o 
  -2  10   1      190.81      213.36     24.35 o 
   0  10   1      156.76      194.93     16.52 o 
   2  10   1       28.08       50.96     10.01 o 
   4  10   1      185.20      179.03     15.38 o 
   6  10   1      521.23      597.84     26.91 o 
   8  10   1      377.15      375.96     20.09 o 
  10  10   1      120.53       92.96     17.11 o 
  12  10   1       84.75      106.11     18.77 o 
 -11  11   1       41.29       64.44     22.10 o 
  -9  11   1       23.66       34.34     13.65 o 
  -7  11   1        1.35       -5.99     10.45 o 
  -5  11   1     1165.34     1239.63     31.81 o 
  -3  11   1     2106.23     2012.59     39.68 o 
  -1  11   1      554.01      489.21     23.55 o 
   1  11   1      513.17      489.09     35.97 o 
   3  11   1      432.84      483.10     20.90 o 
   5  11   1        1.67       15.83      9.59 o 
   7  11   1       69.26       97.48     15.91 o 
   9  11   1      237.93      219.67     27.08 o 
  11  11   1      122.44      123.70     29.94 o 
 -10  12   1       30.85       41.51     19.18 o 
  -8  12   1       39.51       65.35     15.26 o 
  -6  12   1      226.10      280.42     22.32 o 
  -4  12   1      964.92      921.92     32.54 o 
  -2  12   1      659.40      639.96     32.63 o 
   0  12   1     1625.46     1564.38     48.68 o 
   2  12   1      296.01      285.42     24.78 o 
   4  12   1       13.37       49.76     11.64 o 
   6  12   1       96.23      105.64     23.65 o 
   8  12   1     1155.60     1175.40     41.99 o 
  10  12   1      413.74      351.13     34.85 o 
  -9  13   1        4.41       15.60     14.42 o 
  -7  13   1       50.25       63.99     16.47 o 
  -5  13   1       33.93       30.35     11.98 o 
  -3  13   1       14.68       18.10     10.54 o 
  -1  13   1      417.81      443.39     52.36 o 
   1  13   1      456.19      435.66     24.72 o 
   3  13   1        8.25       10.08     10.66 o 
   5  13   1       21.09       47.50     12.33 o 
   7  13   1      306.35      296.97     24.88 o 
   9  13   1       31.61       38.48     15.65 o 
  -8  14   1      421.61      397.87     29.00 o 
  -6  14   1      181.51      213.97     22.69 o 
  -4  14   1      229.55      231.87     18.81 o 
  -2  14   1      125.04      142.95     16.50 o 
   0  14   1      489.09      463.94     23.82 o 
   2  14   1      419.28      468.32     31.27 o 
   4  14   1      802.09      801.24     30.78 o 
   6  14   1      314.72      390.31     28.29 o 
  -5  15   1      148.68      148.17     20.59 o 
  -3  15   1      139.02      139.98     17.41 o 
  -1  15   1      332.21      345.35     22.56 o 
   1  15   1      308.88      373.92     23.51 o 
   3  15   1       94.26       87.27     15.36 o 
   5  15   1      124.89      102.07     19.60 o 
  -2  16   1       40.39       48.20     14.59 o 
   0  16   1        3.35       10.61     12.17 o 
   2  16   1        1.63        5.17     11.85 o 
 -14   0   2      259.87      268.60     26.58 o 
 -12   0   2        7.55       -8.37     12.77 o 
 -10   0   2      286.58      241.36     20.17 o 
  -8   0   2    10611.22    10154.72    130.47 o 
  -6   0   2    14520.53    15128.92    130.18 o 
  -4   0   2    80332.81    80152.70   1186.54 o 
  -2   0   2    27671.70    28256.96    484.30 o 
   0   0   2     7441.93     8005.61    140.01 o 
   2   0   2     1081.93     1284.01     18.35 o 
   4   0   2      204.19      266.96      8.97 o 
   6   0   2    11743.89    11263.55    148.08 o 
   8   0   2     8763.19     8240.90    136.93 o 
  10   0   2       71.37       85.41     22.01 o 
  12   0   2      351.19      318.30     26.46 o 
  14   0   2      458.38      499.43     36.42 o 
 -15   1   2       23.52       14.64     11.08 o 
 -13   1   2      115.78      132.27     17.48 o 
 -11   1   2      207.48      232.59     15.03 o 
  -9   1   2      258.26      241.24     13.03 o 
  -7   1   2     2642.45     2767.93     30.40 o 
  -5   1   2     3702.00     3699.38     33.34 o 
  -3   1   2    26562.33    26302.20    145.89 o 
  -1   1   2     3926.28     3872.41     37.11 o 
   1   1   2      877.43      814.35     12.58 o 
   3   1   2      153.27      169.64     16.32 o 
   5   1   2      160.14      181.43      7.33 o 
   7   1   2      210.74      234.35     26.44 o 
   9   1   2     1255.18     1272.46     29.25 o 
  11   1   2       94.19      117.34     12.85 o 
  13   1   2        9.17       13.87     10.13 o 
 -14   2   2       97.65       93.29     14.62 o 
 -12   2   2        6.69        5.31      8.03 o 
 -10   2   2       57.27       37.12      8.40 o 
  -8   2   2     9964.84     9827.79     90.21 o 
  -6   2   2     7181.03     7771.49     53.70 o 
  -4   2   2       62.57      117.99      4.62 o 
  -2   2   2     3225.35     3259.96     28.09 o 
   0   2   2    32291.80    32915.41    179.78 o 
   2   2   2     5281.74     5641.31     38.42 o 
   4   2   2      629.41      715.49     11.15 o 
   6   2   2     8939.67     9001.48     67.61 o 
   8   2   2      631.91      551.03     25.98 o 
  10   2   2      271.24      264.21     15.95 o 
  12   2   2      352.67      362.58     20.57 o 
  14   2   2      354.95      400.16     50.32 o 
 -15   3   2       19.69        8.01     12.13 o 
 -13   3   2     1271.21     1247.46     34.08 o 
 -11   3   2     1165.18     1163.15     29.56 o 
  -9   3   2      322.17      352.21     17.03 o 
  -7   3   2     1954.95     1868.56     25.67 o 
  -5   3   2    10624.18    10381.86     67.98 o 
  -3   3   2       49.15       57.36      6.45 o 
  -1   3   2      830.87      943.21     11.09 o 
   1   3   2    27871.44    28692.54    160.00 o 
   3   3   2     8027.45     7726.41     55.33 o 
   5   3   2     3260.35     3095.17     44.04 o 
   7   3   2      736.83      693.58     16.11 o 
   9   3   2     2485.74     2725.53     67.36 o 
  11   3   2      743.59      745.37     25.83 o 
  13   3   2      333.68      390.75     22.64 o 
 -14   4   2       35.68       58.70     13.20 o 
 -12   4   2       62.27       45.85     10.42 o 
 -10   4   2       49.92       42.38      8.57 o 
  -8   4   2      623.23      591.27     15.75 o 
  -6   4   2     2097.13     2115.43     23.49 o 
  -4   4   2      834.93      897.93     13.43 o 
  -2   4   2     3280.98     3476.51     28.15 o 
   0   4   2      956.44     1127.12     23.07 o 
   2   4   2     2969.75     3128.63     26.54 o 
   4   4   2      408.37      387.94     18.25 o 
   6   4   2      473.69      568.61     23.66 o 
   8   4   2        1.21       27.26      9.79 o 
  10   4   2      227.35      183.11     14.28 o 
  12   4   2        0.23        6.69      8.79 o 
  14   4   2        0.19       25.33     11.74 o 
 -15   5   2       71.12       40.83     15.04 o 
 -13   5   2     1650.44     1689.29     40.32 o 
 -11   5   2     1970.45     1960.42     39.57 o 
  -9   5   2        4.44        8.34      6.81 o 
  -7   5   2      190.66      156.04     11.91 o 
  -5   5   2     7201.64     6832.15     51.65 o 
  -3   5   2     3172.29     2934.99     33.08 o 
  -1   5   2      325.12      382.23      9.12 o 
   1   5   2    17498.93    17972.24    119.74 o 
   3   5   2    18085.52    17678.95    108.16 o 
   5   5   2     8584.05     8685.86     63.21 o 
   7   5   2     2251.49     2250.87     34.62 o 
   9   5   2     2589.12     2693.78     44.92 o 
  11   5   2      212.17      226.36     16.26 o 
  13   5   2      102.38      102.34     18.11 o 
 -14   6   2       52.83       68.31     19.55 o 
 -12   6   2      567.21      468.36     22.34 o 
 -10   6   2      206.78      196.00     14.16 o 
  -8   6   2       34.12       34.84      7.18 o 
  -6   6   2      975.35     1016.94     17.40 o 
  -4   6   2     7010.46     7036.65     53.07 o 
  -2   6   2      427.58      473.90     13.91 o 
   0   6   2      209.63      162.15      9.08 o 
   2   6   2      386.14      329.77     10.84 o 
   4   6   2      797.34      771.37     14.16 o 
   6   6   2     1082.34     1138.31     19.95 o 
   8   6   2      712.12      713.71     22.13 o 
  10   6   2       15.11       29.08     10.96 o 
  12   6   2       18.13        4.81     11.51 o 
 -13   7   2      172.92      207.92     26.59 o 
 -11   7   2      375.36      384.36     22.95 o 
  -9   7   2        0.69       22.65      8.95 o 
  -7   7   2       31.87       46.09      7.37 o 
  -5   7   2      302.09      295.94     10.26 o 
  -3   7   2      144.63      258.81     10.45 o 
  -1   7   2      554.83      624.67     14.27 o 
   1   7   2     2195.77     2377.92     29.98 o 
   3   7   2     3444.41     3189.64     37.45 o 
   5   7   2      851.70      877.02     19.99 o 
   7   7   2       47.97       35.64      8.78 o 
   9   7   2      118.46      124.67     15.58 o 
  11   7   2       71.83       57.40     14.89 o 
  13   7   2       57.60       51.95     16.13 o 
 -12   8   2      348.83      323.41     31.19 o 
 -10   8   2      562.05      594.88     27.07 o 
  -8   8   2     3411.93     3498.92     51.23 o 
  -6   8   2     2626.12     2597.86     35.25 o 
  -4   8   2     1800.75     1833.52     27.36 o 
  -2   8   2     2237.98     2173.14     28.95 o 
   0   8   2    11329.64    10946.00     94.98 o 
   2   8   2     2370.94     2260.80     31.05 o 
   4   8   2     1192.01     1353.27     25.05 o 
   6   8   2     1596.49     1672.93     33.74 o 
   8   8   2      760.69      792.07     25.01 o 
  10   8   2        3.92        9.36     10.18 o 
  12   8   2      142.96      191.52     24.39 o 
 -13   9   2        5.14       11.11     17.61 o 
 -11   9   2        1.38        4.86     11.47 o 
  -9   9   2      214.60      207.15     25.42 o 
  -7   9   2      499.32      461.19     20.97 o 
  -5   9   2       21.34       18.71      9.98 o 
  -3   9   2        8.24       15.97      8.68 o 
  -1   9   2      268.94      278.15     14.69 o 
   1   9   2      119.75      156.48     12.09 o 
   3   9   2       94.04       87.08      8.61 o 
   5   9   2     1333.23     1243.42     25.82 o 
   7   9   2      747.68      810.79     25.74 o 
   9   9   2       57.43       68.20     14.46 o 
  11   9   2        4.60        3.77     12.14 o 
 -12  10   2       47.27       47.55     29.06 o 
 -10  10   2       34.19       65.15     18.98 o 
  -8  10   2     1417.46     1449.64     46.02 o 
  -6  10   2     1343.67     1247.47     30.55 o 
  -4  10   2     2350.66     2308.94     40.98 o 
  -2  10   2     4316.85     4305.81     57.51 o 
   0  10   2     4376.14     4130.61     56.12 o 
   2  10   2       55.71      144.33     12.74 o 
   4  10   2       49.15       49.69      9.84 o 
   6  10   2     1195.82     1283.82     32.47 o 
   8  10   2      874.12      900.83     28.95 o 
  10  10   2       95.75       67.95     16.09 o 
 -11  11   2        2.35        5.89     18.02 o 
  -9  11   2        4.47        2.05     11.94 o 
  -7  11   2      950.21      925.44     60.82 o 
  -5  11   2      623.23      551.07     22.30 o 
  -3  11   2      271.28      282.67     16.93 o 
  -1  11   2      790.80      715.64     24.08 o 
   1  11   2       93.86      131.74     19.09 o 
   3  11   2       29.78       20.18     10.32 o 
   5  11   2     1688.64     1602.18     36.82 o 
   7  11   2     1366.22     1333.35     41.90 o 
   9  11   2      146.14      154.07     24.91 o 
 -10  12   2       36.51       17.26     31.26 o 
  -8  12   2      207.24      222.10     20.94 o 
  -6  12   2       17.63       11.74     12.02 o 
  -4  12   2       51.26       52.52     11.60 o 
  -2  12   2        9.87        7.88      9.14 o 
   0  12   2       38.58       61.97     11.51 o 
   2  12   2       37.53       32.57     10.55 o 
   4  12   2        1.87        3.65      9.63 o 
   6  12   2       26.26       25.75     13.30 o 
   8  12   2        0.36       11.35     12.96 o 
  -9  13   2      171.06      163.39     21.01 o 
  -7  13   2      354.79      416.36     27.09 o 
  -5  13   2      450.20      428.27     22.50 o 
  -3  13   2      600.93      596.37     25.11 o 
  -1  13   2      332.10      348.58     24.15 o 
   1  13   2      961.79      990.09     60.24 o 
   3  13   2      686.64      734.19     27.91 o 
   5  13   2      555.38      568.85     31.76 o 
   7  13   2      343.45      309.40     39.15 o 
  -8  14   2       11.07       17.63     14.55 o 
  -6  14   2       97.80       89.93     18.29 o 
  -4  14   2      525.20      557.71     49.06 o 
  -2  14   2      309.19      312.45     21.07 o 
   0  14   2      155.31      152.75     16.69 o 
   2  14   2      209.99      240.42     19.07 o 
   4  14   2      104.16      108.90     16.12 o 
   6  14   2       20.37       43.88     16.76 o 
  -5  15   2        6.20       30.25     22.55 o 
  -3  15   2       45.22       45.44     14.90 o 
  -1  15   2      188.42      169.20     18.57 o 
   1  15   2      326.69      286.80     21.57 o 
   3  15   2      138.32      156.49     18.03 o 
   5  15   2      189.33      182.65     23.21 o 
  -2  16   2      132.63      151.73     18.58 o 
   0  16   2      383.33      453.67     26.50 o 
   2  16   2      105.33       84.95     16.44 o 
 -15   1   3        8.94        5.73     13.84 o 
 -13   1   3     1192.65     1153.54     42.97 o 
 -11   1   3     1649.60     1594.51     41.94 o 
  -9   1   3       69.11      100.49      9.18 o 
  -7   1   3    19864.96    19707.66    132.47 o 
  -5   1   3    39918.41    40935.77    226.34 o 
  -3   1   3      640.38      704.81      9.79 o 
  -1   1   3     6168.18     6404.48     84.62 o 
   1   1   3    39619.46    40604.53    221.18 o 
   3   1   3     5375.01     4541.23     34.61 o 
   5   1   3     1479.72     1454.35     22.77 o 
   7   1   3     1399.83     1417.19     35.84 o 
   9   1   3     2921.55     2788.11     45.22 o 
  11   1   3      124.29      130.45     22.86 o 
  13   1   3      140.71      149.29     16.53 o 
 -14   2   3       12.49        5.81     10.86 o 
 -12   2   3        2.75        5.41      7.59 o 
 -10   2   3        8.30       12.99      7.13 o 
  -8   2   3     1909.81     1828.68     30.90 o 
  -6   2   3     3760.29     3739.46     33.44 o 
  -4   2   3     2298.63     2276.07     21.92 o 
  -2   2   3     2254.40     2030.84     22.12 o 
   0   2   3     8010.31     8103.47     55.45 o 
   2   2   3     3591.85     3662.14     32.23 o 
   4   2   3      300.39      308.08      9.87 o 
   6   2   3     9699.59     9772.52     85.52 o 
   8   2   3     1863.24     1833.94     34.10 o 
  10   2   3        4.51        9.59      7.42 o 
  12   2   3      368.83      370.18     21.11 o 
  14   2   3      219.54      222.77     19.84 o 
 -15   3   3       10.39       24.18     12.69 o 
 -13   3   3      498.70      474.16     22.52 o 
 -11   3   3      910.19      861.55     25.51 o 
  -9   3   3       21.84       14.98      7.24 o 
  -7   3   3       87.06       94.95      5.75 o 
  -5   3   3     3318.39     3257.96     28.99 o 
  -3   3   3     1674.41     1660.48     17.45 o 
  -1   3   3     4442.33     4599.97     33.33 o 
   1   3   3     2339.89     2499.35     26.45 o 
   3   3   3     3331.36     3185.70     30.72 o 
   5   3   3      125.56      125.39      8.73 o 
   7   3   3       53.56       82.37      7.32 o 
   9   3   3      815.26      751.44     29.49 o 
  11   3   3       20.20       41.48     10.27 o 
  13   3   3        7.25       -1.18      9.46 o 
 -14   4   3      157.43      136.79     18.45 o 
 -12   4   3      159.82      152.78     13.76 o 
 -10   4   3      298.48      292.06     15.29 o 
  -8   4   3     3488.66     3243.88     38.36 o 
  -6   4   3      813.15      797.89     14.27 o 
  -4   4   3     2374.50     2485.08     36.95 o 
  -2   4   3     5077.15     4598.24     35.29 o 
   0   4   3    26039.75    26307.82    149.70 o 
   2   4   3    11462.81    12342.93     78.26 o 
   4   4   3     6483.85     6827.82     51.46 o 
   6   4   3     5441.77     5264.81     45.25 o 
   8   4   3     2097.15     2135.02     37.80 o 
  10   4   3      134.04      119.37     12.89 o 
  12   4   3      639.92      666.70     27.09 o 
  14   4   3      669.42      704.02     30.29 o 
 -15   5   3       23.28       18.18     12.83 o 
 -13   5   3       12.56        8.17     11.76 o 
 -11   5   3        2.02       10.61      8.52 o 
  -9   5   3      226.49      246.98     15.12 o 
  -7   5   3     1156.09     1192.32     28.18 o 
  -5   5   3      253.98      253.45      8.70 o 
  -3   5   3        8.74       70.36      6.56 o 
  -1   5   3      450.61      444.76      9.09 o 
   1   5   3     2316.34     2470.92     28.31 o 
   3   5   3      202.45      248.63      8.34 o 
   5   5   3       38.32       73.93      6.19 o 
   7   5   3      171.36      160.57     16.32 o 
   9   5   3        4.76       34.44      8.95 o 
  11   5   3        0.61        7.38     10.45 o 
  13   5   3      172.36      149.37     20.28 o 
 -14   6   3       82.68       74.42     20.52 o 
 -12   6   3       32.24       32.91     10.42 o 
 -10   6   3      474.98      561.88     27.71 o 
  -8   6   3     1406.67     1400.15     33.82 o 
  -6   6   3      540.98      613.07     13.86 o 
  -4   6   3        5.42        7.43      3.74 o 
  -2   6   3     7813.92     7509.39     54.08 o 
   0   6   3    17061.61    16848.65    131.70 o 
   2   6   3      793.47      973.08     18.32 o 
   4   6   3     5295.51     5562.96     46.46 o 
   6   6   3     5179.65     5250.38     61.63 o 
   8   6   3        4.13       11.96      8.97 o 
  10   6   3        3.21       12.14     10.33 o 
  12   6   3      739.99      803.10     35.58 o 
 -13   7   3      409.86      430.44     33.90 o 
 -11   7   3      391.16      394.32     23.34 o 
  -9   7   3      376.43      344.71     15.25 o 
  -7   7   3     3250.59     3275.47     40.56 o 
  -5   7   3     2939.44     2732.89     30.65 o 
  -3   7   3      637.90      571.10     12.42 o 
  -1   7   3     1998.42     1882.06     26.17 o 
   1   7   3     4869.06     4902.40     78.23 o 
   3   7   3      590.88      549.16     15.24 o 
   5   7   3     2621.95     2543.84     35.12 o 
   7   7   3      142.36      152.25     12.48 o 
   9   7   3        9.35        7.56      9.97 o 
  11   7   3       87.68       73.31     15.57 o 
  13   7   3      330.11      294.05     26.20 o 
 -12   8   3       72.01       74.38     19.27 o 
 -10   8   3       51.79       72.29     13.14 o 
  -8   8   3      160.47      190.54     16.65 o 
  -6   8   3     1181.18     1234.28     23.63 o 
  -4   8   3        4.54       30.16      6.28 o 
  -2   8   3     1942.12     1960.39     29.82 o 
   0   8   3        0.32      101.60      8.08 o 
   2   8   3      355.74      400.82     13.91 o 
   4   8   3        9.49       31.61      6.91 o 
   6   8   3       59.01       76.07     15.00 o 
   8   8   3        0.20       11.14      8.54 o 
  10   8   3       34.76       16.21     12.17 o 
  12   8   3       14.55       20.89     14.55 o 
 -13   9   3      298.81      373.62     33.31 o 
 -11   9   3      506.24      565.52     83.65 o 
  -9   9   3      516.99      493.32     25.04 o 
  -7   9   3     2579.80     2538.26     50.22 o 
  -5   9   3     4329.84     4267.32     76.43 o 
  -3   9   3     3188.92     3172.90     46.14 o 
  -1   9   3      105.95       95.24     10.30 o 
   1   9   3     2658.70     2745.76     43.11 o 
   3   9   3     2392.82     2358.69     35.06 o 
   5   9   3      491.57      501.08     24.21 o 
   7   9   3      149.92      166.18     14.44 o 
   9   9   3     1299.29     1447.53     43.47 o 
  11   9   3      160.82      152.86     19.99 o 
 -12  10   3      201.90      191.08     38.74 o 
 -10  10   3      138.13      128.14     21.47 o 
  -8  10   3       97.10      105.67     15.01 o 
  -6  10   3      334.85      344.94     17.61 o 
  -4  10   3      277.69      283.01     16.04 o 
  -2  10   3       54.20       44.65      9.51 o 
   0  10   3      473.51      524.12     21.68 o 
   2  10   3     2919.02     2818.05     66.76 o 
   4  10   3      967.56      930.49     27.49 o 
   6  10   3       56.06       42.97     10.45 o 
   8  10   3      239.59      226.53     17.47 o 
  10  10   3       40.29       29.98     13.73 o 
 -11  11   3       77.44      123.28     34.34 o 
  -9  11   3       85.81       80.47     16.29 o 
  -7  11   3      590.22      653.63     29.22 o 
  -5  11   3     1023.36     1073.12     29.77 o 
  -3  11   3      570.63      526.13     21.84 o 
  -1  11   3        2.68       30.39      9.57 o 
   1  11   3        2.06       -0.31      8.45 o 
   3  11   3        2.21       27.64     10.10 o 
   5  11   3      432.20      456.66     26.56 o 
   7  11   3      145.68      160.13     19.27 o 
   9  11   3      201.80      219.86     41.83 o 
 -10  12   3       59.54       38.74     26.42 o 
  -8  12   3      412.99      359.08     25.25 o 
  -6  12   3      722.15      716.76     31.28 o 
  -4  12   3      808.34      801.77     27.05 o 
  -2  12   3      169.23      205.21     23.02 o 
   0  12   3      650.65      719.21     25.73 o 
   2  12   3      696.68      648.37     25.19 o 
   4  12   3     1207.06     1272.38     34.63 o 
   6  12   3      924.30      959.30     42.22 o 
   8  12   3      427.38      403.74     47.42 o 
  -9  13   3       10.16       12.76     17.11 o 
  -7  13   3       42.59       30.72     14.38 o 
  -5  13   3      134.07      142.17     15.89 o 
  -3  13   3      349.07      362.74     20.73 o 
  -1  13   3      199.83      195.07     17.04 o 
   1  13   3       40.30       27.85     11.64 o 
   3  13   3        0.40       -8.54     10.20 o 
   5  13   3      232.62      231.63     24.89 o 
   7  13   3       70.43       69.40     17.46 o 
  -8  14   3       92.41      137.55     33.02 o 
  -6  14   3       73.47       66.19     16.67 o 
  -4  14   3      312.99      329.33     21.32 o 
  -2  14   3      363.70      462.99     24.14 o 
   0  14   3      864.91      769.69     29.42 o 
   2  14   3      443.43      396.89     23.17 o 
   4  14   3      258.63      279.73     21.27 o 
   6  14   3      290.01      283.56     31.97 o 
  -5  15   3      206.03      211.03     28.18 o 
  -3  15   3      223.81      292.78     22.62 o 
  -1  15   3      241.50      249.25     20.27 o 
   1  15   3      167.98      127.95     16.64 o 
   3  15   3       23.82       16.34     12.79 o 
  -2  16   3       72.44       70.38     14.72 o 
   0  16   3       41.87       48.61     14.55 o 
 -14   0   4        5.65       -6.16     15.85 o 
 -12   0   4      428.50      468.61     28.46 o 
 -10   0   4     4318.38     4435.34    123.28 o 
  -8   0   4    18095.43    17794.39    454.80 o 
  -6   0   4     2692.30     2848.28     47.81 o 
  -4   0   4       65.32       88.83     12.22 o 
  -2   0   4     6392.30     6236.94    106.55 o 
   0   0   4     7930.86     7844.82     85.86 o 
   2   0   4      104.83      141.61      9.01 o 
   4   0   4     8377.92     8525.76     84.71 o 
   6   0   4     8568.93     8186.33    103.12 o 
   8   0   4      117.01      130.32     23.77 o 
  10   0   4      132.36      133.63     36.10 o 
  12   0   4      947.38      934.23     43.57 o 
  14   0   4      390.09      458.81     37.04 o 
 -15   1   4        0.25       -0.44     13.08 o 
 -13   1   4       35.83       50.48     33.46 o 
 -11   1   4       28.70       40.61      9.14 o 
  -9   1   4       49.16       41.15      7.46 o 
  -7   1   4     7536.60     7346.31     60.21 o 
  -5   1   4     1168.73     1114.63     15.71 o 
  -3   1   4      950.53     1139.49     16.11 o 
  -1   1   4       42.77       64.90      4.58 o 
   1   1   4      345.12      394.80      7.92 o 
   3   1   4      780.06      663.73     11.57 o 
   5   1   4     3958.60     3856.28     39.39 o 
   7   1   4      971.46      912.39     23.00 o 
   9   1   4      147.95      153.11     21.32 o 
  11   1   4        2.59        1.88      8.97 o 
  13   1   4       19.62       27.07     11.60 o 
 -14   2   4        2.44       29.94     14.79 o 
 -12   2   4      363.19      346.78     24.53 o 
 -10   2   4     5553.22     5438.29     64.44 o 
  -8   2   4     3098.93     3063.64     35.30 o 
  -6   2   4     1951.89     2024.08     22.04 o 
  -4   2   4     1707.09     1638.24     17.29 o 
  -2   2   4     9485.54     9260.28     72.52 o 
   0   2   4     6590.14     6356.88     47.26 o 
   2   2   4      239.26      404.65     19.68 o 
   4   2   4     1568.19     1570.33     22.02 o 
   6   2   4     2093.43     1931.41     28.58 o 
   8   2   4       16.93       28.98      7.54 o 
  10   2   4       77.63      102.09     12.60 o 
  12   2   4      613.89      624.25     26.61 o 
  14   2   4      152.57      192.41     19.54 o 
 -15   3   4       10.96       -5.81     14.00 o 
 -13   3   4      272.67      350.52     23.34 o 
 -11   3   4      689.23      625.50     22.62 o 
  -9   3   4      177.98      154.20     11.27 o 
  -7   3   4     3904.98     3937.88     35.74 o 
  -5   3   4     7316.03     6727.15     49.29 o 
  -3   3   4     1534.33     1438.93     16.46 o 
  -1   3   4      570.62      622.62     10.03 o 
   1   3   4    32867.01    33241.09    204.32 o 
   3   3   4     5245.03     4959.67     44.40 o 
   5   3   4     1531.28     1455.49     20.28 o 
   7   3   4     1568.63     1515.84     25.83 o 
   9   3   4     2663.99     2739.56     46.60 o 
  11   3   4      394.87      412.87     24.15 o 
  13   3   4      137.62      141.14     16.90 o 
 -14   4   4       11.91        4.69     14.88 o 
 -12   4   4       22.24       19.71     10.45 o 
 -10   4   4        1.42       15.43      7.66 o 
  -8   4   4      182.37      197.89     10.34 o 
  -6   4   4       29.84       32.45      4.43 o 
  -4   4   4       76.61      150.75      7.13 o 
  -2   4   4       27.89       35.38      6.78 o 
   0   4   4      365.66      604.25     11.44 o 
   2   4   4        0.07       64.89      4.65 o 
   4   4   4     1049.72     1049.34     27.24 o 
   6   4   4       76.96       56.51      6.70 o 
   8   4   4      378.34      386.90     17.58 o 
  10   4   4      149.96      186.44     15.25 o 
  12   4   4        0.44       12.69     10.84 o 
 -15   5   4       80.36      131.91     24.59 o 
 -13   5   4      801.01      842.81     33.48 o 
 -11   5   4       82.71      104.02     14.22 o 
  -9   5   4      737.60      720.02     29.36 o 
  -7   5   4     4280.33     4366.83     40.67 o 
  -5   5   4     8333.44     8038.44     59.39 o 
  -3   5   4     2105.39     2096.31     23.11 o 
  -1   5   4     3133.99     3607.72     33.71 o 
   1   5   4    34110.63    35502.25    201.89 o 
   3   5   4     5968.41     6008.32     48.07 o 
   5   5   4      361.61      387.31     11.47 o 
   7   5   4      525.71      524.49     16.53 o 
   9   5   4     2397.47     2432.87     44.45 o 
  11   5   4      244.74      277.10     22.53 o 
  13   5   4      256.96      226.50     23.54 o 
 -14   6   4       31.62       38.48     17.99 o 
 -12   6   4      375.18      360.99     23.53 o 
 -10   6   4      231.81      287.35     18.95 o 
  -8   6   4     1071.14     1038.69     22.27 o 
  -6   6   4     1864.21     1822.36     24.44 o 
  -4   6   4      642.63      681.67     13.90 o 
  -2   6   4      652.59      554.27     11.63 o 
   0   6   4     3851.69     3853.09     40.86 o 
   2   6   4      882.98      905.12     26.95 o 
   4   6   4       75.03       58.48      8.42 o 
   6   6   4      343.35      346.95     16.15 o 
   8   6   4      139.04      132.67     15.04 o 
  10   6   4       20.98       31.03     12.17 o 
  12   6   4      206.46      252.82     23.55 o 
 -13   7   4      309.60      383.34     31.68 o 
 -11   7   4      127.54      109.16     14.89 o 
  -9   7   4      488.01      463.58     17.05 o 
  -7   7   4       65.97       95.47     10.25 o 
  -5   7   4     2212.61     2113.29     26.66 o 
  -3   7   4     1697.93     1661.43     21.81 o 
  -1   7   4      679.24      725.33     16.60 o 
   1   7   4     5337.10     5254.68     51.42 o 
   3   7   4       36.75       24.61      5.91 o 
   5   7   4      471.28      454.67     25.57 o 
   7   7   4      203.83      205.04     14.51 o 
   9   7   4     1700.49     1723.00     46.26 o 
  11   7   4       29.58       17.08     18.80 o 
 -12   8   4      905.54      861.80     45.35 o 
 -10   8   4     1093.13     1136.36     68.24 o 
  -8   8   4     1280.61     1300.79     29.91 o 
  -6   8   4     1071.03     1069.31     20.19 o 
  -4   8   4     1852.01     1832.57     31.42 o 
  -2   8   4      911.07      906.63     19.40 o 
   0   8   4     4185.66     4019.06     68.66 o 
   2   8   4     3026.60     2875.98     37.56 o 
   4   8   4      452.10      542.50     18.57 o 
   6   8   4      220.43      249.28     15.37 o 
   8   8   4      487.84      455.87     28.98 o 
  10   8   4      297.84      284.56     29.71 o 
  12   8   4      236.91      299.02     26.25 o 
 -13   9   4        2.24      -15.66     14.28 o 
 -11   9   4      135.11      181.84     31.70 o 
  -9   9   4      260.23      199.90     22.10 o 
  -7   9   4       77.53       92.99     13.67 o 
  -5   9   4      520.64      528.44     19.92 o 
  -3   9   4      187.43      205.62     13.47 o 
  -1   9   4     2250.11     2134.63     31.88 o 
   1   9   4      862.23      915.13     33.81 o 
   3   9   4      158.52      170.75     11.44 o 
   5   9   4       71.43       95.50     11.49 o 
   7   9   4        0.78       14.96      8.95 o 
   9   9   4        4.52       10.91     11.66 o 
  11   9   4       51.43       59.18     17.08 o 
 -12  10   4      186.09      191.08     37.86 o 
 -10  10   4      714.83      691.23     54.59 o 
  -8  10   4     1191.09     1141.88     36.29 o 
  -6  10   4      676.98      653.96     23.11 o 
  -4  10   4      938.74     1021.88     27.34 o 
  -2  10   4       36.42       43.40      9.48 o 
   0  10   4       92.32       90.11     12.20 o 
   2  10   4      413.49      395.00     36.35 o 
   4  10   4     1128.30     1179.32     26.77 o 
   6  10   4     1246.19     1284.73     49.31 o 
   8  10   4      217.22      198.26     17.20 o 
  10  10   4       17.32       14.59     14.12 o 
 -11  11   4      202.89      249.20     40.51 o 
  -9  11   4      278.92      284.74     29.24 o 
  -7  11   4      380.45      357.76     23.80 o 
  -5  11   4      471.08      482.08     25.67 o 
  -3  11   4      505.81      544.14     21.99 o 
  -1  11   4      448.42      445.71     24.99 o 
   1  11   4     2291.71     2222.39     49.11 o 
   3  11   4     1154.99     1152.58     31.56 o 
   5  11   4      704.18      660.95     29.79 o 
   7  11   4      220.87      233.71     21.60 o 
   9  11   4      124.72      186.51     27.70 o 
 -10  12   4       46.83       59.00     29.94 o 
  -8  12   4       81.67       65.87     26.42 o 
  -6  12   4      136.08      134.44     14.66 o 
  -4  12   4       29.21        5.64      9.17 o 
  -2  12   4      313.92      280.40     18.17 o 
   0  12   4       16.31        3.67      9.23 o 
   2  12   4      199.62      247.64     17.78 o 
   4  12   4       15.34       22.47     11.22 o 
   6  12   4       89.05       87.51     28.72 o 
   8  12   4        0.35       25.64     14.53 o 
  -9  13   4       73.27       60.81     21.14 o 
  -7  13   4      598.27      579.57     39.09 o 
  -5  13   4      354.56      373.78     25.03 o 
  -3  13   4      409.37      408.10     29.17 o 
  -1  13   4      573.30      520.73     32.12 o 
   1  13   4     1319.53     1283.98     44.61 o 
   3  13   4      568.27      562.38     25.52 o 
   5  13   4      561.16      535.43     30.62 o 
   7  13   4      291.00      333.67     26.73 o 
  -6  14   4      441.35      446.58     35.49 o 
  -4  14   4       69.55       40.71     17.79 o 
  -2  14   4        3.44        7.10     10.87 o 
   0  14   4      196.67      223.12     31.90 o 
   2  14   4       94.19       94.56     15.36 o 
   4  14   4        1.16      -11.20     11.36 o 
   6  14   4       40.37       24.71     16.20 o 
  -5  15   4       80.05       77.29     15.12 o 
  -3  15   4      354.39      351.42     22.93 o 
  -1  15   4       58.08       56.50     14.22 o 
   1  15   4       94.11       93.42     16.06 o 
   3  15   4      131.44      137.37     18.22 o 
 -15   1   5      173.66      136.84     24.54 o 
 -13   1   5     2163.16     2261.44     74.41 o 
 -11   1   5     1895.63     1745.46     41.72 o 
  -9   1   5       10.74        9.92      6.09 o 
  -7   1   5     4375.08     4287.01     41.22 o 
  -5   1   5     6048.33     5743.00     45.89 o 
  -3   1   5       12.87       26.32      6.76 o 
  -1   1   5     1002.57     1079.00     12.63 o 
   1   1   5    29496.92    29205.29    166.26 o 
   3   1   5     1475.12     1319.88     17.94 o 
   5   1   5       14.96       14.05      4.07 o 
   7   1   5     1825.14     1642.71     32.13 o 
   9   1   5     3338.25     3381.93     61.15 o 
  11   1   5       43.59       43.27     12.17 o 
  13   1   5      120.37       91.29     17.79 o 
 -14   2   5       94.41      106.42     20.80 o 
 -12   2   5      651.09      639.82     46.23 o 
 -10   2   5     3701.99     3658.08     60.33 o 
  -8   2   5     1188.88     1168.71     21.68 o 
  -6   2   5       28.95       25.30      3.93 o 
  -4   2   5     4166.22     4280.30     36.01 o 
  -2   2   5     2493.81     2299.00     28.94 o 
   0   2   5     4921.00     4792.86     68.51 o 
   2   2   5    11742.35    12308.39     87.46 o 
   4   2   5     3912.79     3879.00     40.07 o 
   6   2   5     1501.69     1372.66     34.83 o 
   8   2   5      623.63      636.53     21.65 o 
  10   2   5      195.28      237.57     25.42 o 
  12   2   5       22.07       29.04     13.07 o 
 -15   3   5      135.37      149.15     50.19 o 
 -13   3   5      828.49      759.92     40.47 o 
 -11   3   5       34.02       19.60     11.78 o 
  -9   3   5      308.99      283.43     17.09 o 
  -7   3   5     2387.20     2295.08     25.89 o 
  -5   3   5      277.95      271.58      8.74 o 
  -3   3   5       50.42       96.48      5.43 o 
  -1   3   5     7485.64     7993.16     62.56 o 
   1   3   5     9997.98    10380.79     85.28 o 
   3   3   5      695.58      901.57     20.68 o 
   5   3   5       65.09       66.37      6.59 o 
   7   3   5      222.42      212.22     11.34 o 
   9   3   5      357.40      393.02     19.40 o 
  11   3   5       30.66       54.50     11.98 o 
  13   3   5      117.94      103.48     18.58 o 
 -14   4   5       40.13       35.25     17.30 o 
 -12   4   5      504.77      552.84     33.45 o 
 -10   4   5     1598.03     1702.30     44.05 o 
  -8   4   5     1107.32     1079.39     21.28 o 
  -6   4   5     1061.59     1053.35     23.46 o 
  -4   4   5     8359.85     8568.35     60.22 o 
  -2   4   5    16181.26    16432.54    101.05 o 
   0   4   5     9418.36     9693.91     71.64 o 
   2   4   5     1310.40     1241.96     25.61 o 
   4   4   5     3438.28     3234.92     33.33 o 
   6   4   5     3776.44     3837.03     44.33 o 
   8   4   5      375.95      349.60     17.24 o 
  10   4   5      727.72      704.89     25.70 o 
  12   4   5      374.46      358.08     26.08 o 
 -15   5   5        1.65       29.66     21.57 o 
 -13   5   5        0.27       17.54     15.25 o 
 -11   5   5      352.91      364.80     22.22 o 
  -9   5   5      402.48      382.78     17.33 o 
  -7   5   5       74.01      102.10      7.43 o 
  -5   5   5       89.79       91.77      6.43 o 
  -3   5   5     1350.72     1383.33     18.63 o 
  -1   5   5      783.24      755.14     13.32 o 
   1   5   5      288.82      331.74      9.75 o 
   3   5   5       43.36       62.10      5.58 o 
   5   5   5     1196.52     1145.00     23.45 o 
   7   5   5      248.87      259.01     12.77 o 
   9   5   5      146.85      183.37     17.96 o 
  11   5   5      125.66       83.49     16.43 o 
  13   5   5        0.70      -16.54     12.06 o 
 -14   6   5       46.42       46.17     25.54 o 
 -12   6   5       17.98       46.20     17.32 o 
 -10   6   5      631.97      681.77     26.91 o 
  -8   6   5      480.95      441.84     20.46 o 
  -6   6   5      347.33      360.88     11.73 o 
  -4   6   5     8640.62     8732.52     64.48 o 
  -2   6   5     6807.92     6506.68     50.83 o 
   0   6   5     1290.30     1408.15     20.72 o 
   2   6   5      995.32     1141.49     21.56 o 
   4   6   5      800.79      778.19     18.79 o 
   6   6   5     1545.36     1497.38     37.24 o 
   8   6   5      628.68      622.68     27.60 o 
  10   6   5      236.98      191.81     20.14 o 
  12   6   5      128.03      192.90     24.06 o 
 -13   7   5      315.39      288.27     27.94 o 
 -11   7   5      799.20      765.63     30.31 o 
  -9   7   5      300.38      310.00     16.93 o 
  -7   7   5      940.75      923.48     18.82 o 
  -5   7   5     2053.41     2025.78     26.59 o 
  -3   7   5     2223.75     2253.58     26.81 o 
  -1   7   5      573.96      583.53     15.44 o 
   1   7   5     6878.06     6807.07     62.91 o 
   3   7   5      609.17      582.05     16.82 o 
   5   7   5       49.62       53.29      8.13 o 
   7   7   5      322.81      360.82     18.43 o 
   9   7   5     1392.49     1449.67     43.54 o 
  11   7   5      254.40      257.54     27.91 o 
 -12   8   5       41.41       22.95     16.15 o 
 -10   8   5      118.42      166.96     20.23 o 
  -8   8   5      609.54      609.45     32.41 o 
  -6   8   5        2.83       -8.49      5.79 o 
  -4   8   5        6.13       23.07      6.54 o 
  -2   8   5      749.06      695.19     17.59 o 
   0   8   5      277.90      361.56     20.73 o 
   2   8   5     1478.23     1448.75     26.66 o 
   4   8   5      812.93      772.89     20.73 o 
   6   8   5     1312.86     1268.19     31.53 o 
   8   8   5       48.53       44.39     21.91 o 
  10   8   5        0.98       23.30     13.06 o 
 -13   9   5      515.69      560.91     55.47 o 
 -11   9   5      430.10      501.91     49.31 o 
  -9   9   5      127.47      158.77     26.86 o 
  -7   9   5     1747.45     1853.06     54.41 o 
  -5   9   5      237.24      257.97     14.83 o 
  -3   9   5      113.33      127.23      9.91 o 
  -1   9   5     1698.65     1846.60     30.29 o 
   1   9   5     3500.69     3498.03     50.71 o 
   3   9   5       64.72       60.35      9.82 o 
   5   9   5      666.02      679.71     27.75 o 
   7   9   5      361.08      399.46     20.86 o 
   9   9   5      446.31      467.95     28.60 o 
  11   9   5      173.29      166.54     24.10 o 
 -12  10   5      249.05      205.17     37.86 o 
 -10  10   5        0.99        1.76     20.25 o 
  -8  10   5       15.35       42.57     16.49 o 
  -6  10   5      484.39      480.88     24.19 o 
  -4  10   5      319.20      281.37     24.78 o 
  -2  10   5     1555.76     1471.41     32.50 o 
   0  10   5     3736.74     3575.14     53.43 o 
   2  10   5      121.74      137.74     11.66 o 
   4  10   5       25.41       24.93      8.46 o 
   6  10   5      445.08      412.30     25.55 o 
   8  10   5      329.72      342.64     21.56 o 
  10  10   5       43.58       49.69     16.56 o 
 -11  11   5       92.97       84.53     30.82 o 
  -9  11   5       74.97       93.43     20.43 o 
  -7  11   5      370.14      421.07     32.31 o 
  -5  11   5       48.17       27.59     10.07 o 
  -3  11   5        3.29       41.79     10.11 o 
  -1  11   5       41.23       32.45     10.11 o 
   1  11   5     1008.80      966.45     38.90 o 
   3  11   5      417.69      395.38     20.75 o 
   5  11   5       68.06       62.15     14.97 o 
   7  11   5       61.07       55.79     15.61 o 
   9  11   5      107.23      100.71     18.87 o 
 -10  12   5      144.32      152.34     34.34 o 
  -8  12   5      367.03      388.54     32.93 o 
  -6  12   5      823.63      813.66     33.28 o 
  -4  12   5      699.05      782.38     27.46 o 
  -2  12   5      295.61      313.60     19.08 o 
   0  12   5     1448.24     1358.52     35.18 o 
   2  12   5     1832.02     1749.32     40.48 o 
   4  12   5      503.18      504.74     24.16 o 
   6  12   5      442.93      441.28     35.67 o 
   8  12   5      318.84      315.44     26.24 o 
  -9  13   5      115.25      143.45     25.51 o 
  -7  13   5       18.77        6.60     18.05 o 
  -5  13   5        0.74       -0.93     12.53 o 
  -3  13   5       13.52       13.05     10.50 o 
  -1  13   5       19.54        9.16     10.72 o 
   1  13   5       44.07       33.74     11.96 o 
   3  13   5       10.15       13.84     11.17 o 
   5  13   5        7.57       15.69     14.12 o 
   7  13   5       61.08       58.63     17.44 o 
  -6  14   5      100.09      122.38     24.45 o 
  -4  14   5      360.40      399.96     27.11 o 
  -2  14   5      442.39      446.05     28.61 o 
   0  14   5      343.57      332.39     22.54 o 
   2  14   5      258.95      233.42     30.91 o 
   4  14   5      265.98      299.94     26.22 o 
  -5  15   5       90.33       81.67     18.20 o 
  -3  15   5      173.45      122.65     24.34 o 
  -1  15   5      123.95      118.95     16.81 o 
   1  15   5       90.16       66.91     19.19 o 
   3  15   5       30.15        1.81     12.48 o 
 -14   0   6        5.49        7.92     22.01 o 
 -12   0   6     2203.80     1979.48     88.06 o 
 -10   0   6     4288.02     3942.23    117.99 o 
  -8   0   6      100.23      138.25     25.54 o 
  -6   0   6       27.50       66.35     11.01 o 
  -4   0   6     5298.23     5192.81     90.26 o 
  -2   0   6      143.73       96.29     24.22 o 
   0   0   6      249.67      225.69      9.82 o 
   2   0   6     7183.37     6941.82     73.42 o 
   4   0   6     4596.79     4065.61    138.25 o 
   6   0   6     2515.77     2461.60     42.39 o 
   8   0   6      125.22      142.63     17.74 o 
  10   0   6      760.03      694.69     36.10 o 
  12   0   6      481.30      475.11     35.18 o 
 -15   1   6       13.31       53.36     19.61 o 
 -13   1   6      136.72      141.00     23.34 o 
 -11   1   6      768.68      688.49     36.10 o 
  -9   1   6      225.92      238.80     22.31 o 
  -7   1   6      504.34      519.67     18.27 o 
  -5   1   6      347.55      357.04     11.56 o 
  -3   1   6       97.24      160.42      6.75 o 
  -1   1   6     3314.31     3464.68     42.42 o 
   1   1   6    11145.25    11340.39     74.77 o 
   3   1   6      483.44      504.52     11.73 o 
   5   1   6       98.03      100.33      7.07 o 
   7   1   6      321.42      343.94     16.38 o 
   9   1   6      102.05      136.08     17.74 o 
  11   1   6        0.58        9.57      9.78 o 
  13   1   6        6.35       13.18     11.78 o 
 -14   2   6       36.24       16.16     17.17 o 
 -12   2   6      654.59      659.31     37.04 o 
 -10   2   6      697.67      716.33     35.47 o 
  -8   2   6        3.56        6.35     12.47 o 
  -6   2   6      118.78      146.23      9.15 o 
  -4   2   6     9517.87     9672.91     80.75 o 
  -2   2   6     9808.01     9903.37     81.00 o 
   0   2   6      106.10      128.66     10.22 o 
   2   2   6      251.57      244.92     13.22 o 
   4   2   6     1113.57      945.38     18.87 o 
   6   2   6     1709.48     1738.78     28.35 o 
   8   2   6      731.48      753.25     24.14 o 
  10   2   6      612.31      550.18     23.80 o 
  12   2   6      122.62      143.33     16.81 o 
 -15   3   6      253.48      238.04     29.57 o 
 -13   3   6     1326.10     1299.65     52.61 o 
 -11   3   6      362.77      398.59     34.78 o 
  -9   3   6       35.56       34.78      9.34 o 
  -7   3   6     6521.88     6389.54     57.94 o 
  -5   3   6     6859.87     6855.17     50.88 o 
  -3   3   6     3569.90     3775.84     33.96 o 
  -1   3   6     3869.12     3867.38     41.21 o 
   1   3   6    15878.60    15811.72    109.09 o 
   3   3   6      327.94      343.68     11.43 o 
   5   3   6      583.36      635.99     16.63 o 
   7   3   6     3388.08     3356.25     49.90 o 
   9   3   6     1321.71     1469.13     42.32 o 
  11   3   6      166.00      192.57     19.78 o 
  13   3   6       11.21        3.87     12.56 o 
 -14   4   6      135.78      108.16     30.38 o 
 -12   4   6       64.56       53.63     17.11 o 
 -10   4   6      430.07      458.85     22.65 o 
  -8   4   6        4.19       14.03      6.91 o 
  -6   4   6      624.57      610.46     15.55 o 
  -4   4   6     1414.23     1601.58     19.98 o 
  -2   4   6     3841.72     4198.70     35.94 o 
   0   4   6      144.68      154.13      6.90 o 
   2   4   6      329.57      398.08     17.34 o 
   4   4   6       30.31       60.55      6.15 o 
   6   4   6      177.62      175.56     10.88 o 
   8   4   6      180.21      142.63     13.21 o 
  10   4   6      430.26      376.13     21.18 o 
  12   4   6      206.75      188.24     22.58 o 
 -13   5   6      175.47      199.78     52.39 o 
 -11   5   6      174.73      170.74     21.42 o 
  -9   5   6      164.75      191.95     17.54 o 
  -7   5   6     6796.09     6688.27     62.26 o 
  -5   5   6     4992.56     4814.80     42.37 o 
  -3   5   6     1458.35     1545.59     20.43 o 
  -1   5   6     1445.19     1431.16     19.50 o 
   1   5   6     9931.69     9535.66     68.76 o 
   3   5   6      451.64      445.75     12.42 o 
   5   5   6      575.73      588.90     15.15 o 
   7   5   6     1198.28     1162.11     31.45 o 
   9   5   6      906.04      921.92     34.38 o 
  11   5   6       18.57       -0.69     12.46 o 
 -14   6   6       63.95       51.78     18.80 o 
 -12   6   6      541.71      570.42     76.61 o 
 -10   6   6      352.48      343.70     21.24 o 
  -8   6   6      270.15      321.52     16.39 o 
  -6   6   6     1608.86     1635.29     46.68 o 
  -4   6   6     1142.69     1096.81     19.43 o 
  -2   6   6      401.67      380.76     10.85 o 
   0   6   6     2633.33     2572.80     28.38 o 
   2   6   6     1348.14     1422.02     35.57 o 
   4   6   6       20.41       15.71      6.17 o 
   6   6   6     1001.36      976.17     26.79 o 
   8   6   6     1069.38      959.34     34.22 o 
  10   6   6      213.91      223.71     21.50 o 
  12   6   6       62.47       86.01     33.55 o 
 -13   7   6       99.49       78.12     19.90 o 
 -11   7   6        0.41        1.08     10.22 o 
  -9   7   6      155.50      189.83     22.62 o 
  -7   7   6     3303.09     3207.39     45.49 o 
  -5   7   6      561.22      461.04     15.04 o 
  -3   7   6       67.83       91.88     10.10 o 
  -1   7   6      400.37      428.58     17.41 o 
   1   7   6     1707.37     1668.81     31.20 o 
   3   7   6      213.34      182.59     17.38 o 
   5   7   6      968.88      925.30     26.05 o 
   7   7   6      629.43      623.47     23.79 o 
   9   7   6      104.25      131.22     23.86 o 
  11   7   6       29.32       31.38     14.57 o 
 -12   8   6      568.04      608.46     51.95 o 
 -10   8   6      176.56      193.32     21.47 o 
  -8   8   6       32.04      113.06     12.52 o 
  -6   8   6      839.21      908.65     24.82 o 
  -4   8   6     3997.81     4109.18     46.60 o 
  -2   8   6     3163.24     3110.39     56.03 o 
   0   8   6      342.63      373.56     23.53 o 
   2   8   6       36.21       76.66      8.78 o 
   4   8   6      469.69      527.13     18.25 o 
   6   8   6     1727.34     1753.36     38.27 o 
   8   8   6      660.80      591.61     36.14 o 
  10   8   6      509.64      530.36     31.45 o 
 -11   9   6        5.14       28.18     23.77 o 
  -9   9   6       44.39       68.69     21.13 o 
  -7   9   6       54.62       43.35     23.77 o 
  -5   9   6      826.56      891.04     30.02 o 
  -3   9   6     2008.57     1961.30     31.95 o 
  -1   9   6      325.16      311.51     20.71 o 
   1   9   6      180.92      167.14     11.76 o 
   3   9   6      174.88      187.19     13.00 o 
   5   9   6       61.74       62.75     10.22 o 
   7   9   6      110.20      120.90     14.38 o 
   9   9   6       64.32       49.20     15.26 o 
 -10  10   6      395.21      412.10     44.03 o 
  -8  10   6       81.60       85.00     18.40 o 
  -6  10   6       29.98       19.84     11.11 o 
  -4  10   6      218.21      267.54     19.20 o 
  -2  10   6      835.63      776.21     24.58 o 
   0  10   6      264.38      295.30     17.26 o 
   2  10   6      706.73      769.31     25.73 o 
   4  10   6      445.64      512.69     19.80 o 
   6  10   6      158.13      163.18     20.84 o 
   8  10   6       48.20       56.75     15.89 o 
 -11  11   6      258.70      342.53     46.67 o 
  -9  11   6      313.84      267.43     28.91 o 
  -7  11   6      477.18      510.90     35.66 o 
  -5  11   6      616.87      666.91     28.71 o 
  -3  11   6     1679.47     1585.95     35.67 o 
  -1  11   6      879.54      885.24     27.76 o 
   1  11   6     1317.82     1325.85     34.37 o 
   3  11   6      921.16      847.84     28.60 o 
   5  11   6      409.91      369.23     39.37 o 
   7  11   6      110.90      109.50     15.77 o 
 -10  12   6       23.87        6.38     19.81 o 
  -8  12   6        1.70       -3.70     16.28 o 
  -6  12   6        0.25        4.70     20.06 o 
  -4  12   6       74.07       63.23     14.87 o 
  -2  12   6       62.82       75.20     12.76 o 
   0  12   6        0.05        2.78      9.60 o 
   2  12   6       19.90       10.11     14.36 o 
   4  12   6       98.53      127.48     16.03 o 
   6  12   6       35.37       23.50     15.27 o 
  -7  13   6      235.30      251.33     29.09 o 
  -5  13   6      444.07      430.60     27.32 o 
  -3  13   6      865.88      916.05     44.21 o 
  -1  13   6      309.66      341.84     25.93 o 
   1  13   6      675.91      621.62     27.41 o 
   3  13   6      445.57      390.51     25.92 o 
   5  13   6      467.55      561.29     32.36 o 
  -6  14   6       19.82       25.63     20.52 o 
  -4  14   6       52.05       39.97     16.20 o 
  -2  14   6       57.91       65.53     16.93 o 
   0  14   6       86.56      100.12     15.80 o 
   2  14   6       30.73       18.58     12.79 o 
   4  14   6       99.47      111.51     20.62 o 
  -3  15   6       52.10       43.61     16.36 o 
  -1  15   6      108.46      149.61     20.59 o 
   1  15   6      269.94      244.10     21.10 o 
 -15   1   7      801.17      753.05    107.87 o 
 -13   1   7      466.32      463.64     35.18 o 
 -11   1   7       11.36       15.60     13.03 o 
  -9   1   7       17.93       25.39     13.29 o 
  -7   1   7     6148.64     6113.93     99.62 o 
  -5   1   7      261.34      343.87     42.33 o 
  -3   1   7       93.33       94.63      5.83 o 
  -1   1   7     3698.60     3378.47     29.75 o 
   1   1   7     8947.23     8504.70     79.18 o 
   3   1   7       67.41       88.86      8.71 o 
   5   1   7     1651.10     1675.72     24.81 o 
   7   1   7     2582.12     2615.04     51.00 o 
   9   1   7      647.00      759.50     26.08 o 
  11   1   7       44.28       56.02     12.60 o 
 -14   2   7      138.40      130.23     55.03 o 
 -12   2   7      753.00      772.20     40.46 o 
 -10   2   7      696.84      794.66     37.64 o 
  -8   2   7      437.15      427.34     18.81 o 
  -6   2   7     1887.77     1795.00     37.11 o 
  -4   2   7     4662.33     4446.57     46.20 o 
  -2   2   7     7624.37     7822.01     70.67 o 
   0   2   7     2668.30     2839.72     30.47 o 
   2   2   7     2375.94     2282.06     29.13 o 
   4   2   7     2409.39     2326.25     31.95 o 
   6   2   7     1474.66     1508.46     27.91 o 
   8   2   7        4.13       21.84      8.76 o 
  10   2   7       23.61       54.26     13.51 o 
  12   2   7       45.27       68.95     14.57 o 
 -15   3   7      130.02      177.89     27.40 o 
 -13   3   7       11.79       16.80     16.15 o 
 -11   3   7       31.83       63.49     17.40 o 
  -9   3   7       47.91      125.97     13.94 o 
  -7   3   7     3747.99     3806.95     41.98 o 
  -5   3   7     3767.77     3922.32     45.01 o 
  -3   3   7      490.85      602.34     15.49 o 
  -1   3   7        4.87       50.99      4.88 o 
   1   3   7     1827.73     1681.32     23.89 o 
   3   3   7       14.14       13.95      6.15 o 
   5   3   7      154.61      163.01     10.34 o 
   7   3   7     2334.77     2367.31     43.61 o 
   9   3   7      866.76      916.82     29.01 o 
  11   3   7        5.03       11.09     10.51 o 
 -14   4   7        1.72       20.93     15.80 o 
 -12   4   7     1020.52     1098.39     77.05 o 
 -10   4   7     1834.55     1791.16     68.68 o 
  -8   4   7       49.57       69.73     12.13 o 
  -6   4   7     3596.01     3759.45     41.85 o 
  -4   4   7    13492.12    13248.69     98.52 o 
  -2   4   7      869.40      778.33     14.77 o 
   0   4   7       63.31      138.50      8.78 o 
   2   4   7     5599.41     5686.07     85.28 o 
   4   4   7     2396.09     2351.72     35.11 o 
   6   4   7     1159.01     1201.09     25.41 o 
   8   4   7       51.94       45.12     16.40 o 
  10   4   7       85.29       82.45     21.72 o 
  12   4   7       37.53       65.94     17.08 o 
 -13   5   7       12.95        5.23     14.62 o 
 -11   5   7      351.26      365.64     29.34 o 
  -9   5   7       65.40       65.70     12.42 o 
  -7   5   7       23.39       35.08      7.09 o 
  -5   5   7      415.41      436.84     14.14 o 
  -3   5   7      330.92      306.45     11.45 o 
  -1   5   7       10.25        1.63      4.20 o 
   1   5   7     1921.77     1967.85     25.47 o 
   3   5   7      847.05      868.75     17.76 o 
   5   5   7      119.74      147.88     10.66 o 
   7   5   7      114.24      133.40     13.73 o 
   9   5   7       14.43       10.04     10.56 o 
  11   5   7        1.06       -0.27     20.28 o 
 -14   6   7       13.69       22.84     15.80 o 
 -12   6   7      611.33      748.42     40.16 o 
 -10   6   7     1427.98     1340.58     48.85 o 
  -8   6   7      320.01      271.28     15.39 o 
  -6   6   7      567.25      640.26     20.61 o 
  -4   6   7     2659.71     2634.54     34.39 o 
  -2   6   7     2958.66     2885.75     31.55 o 
   0   6   7      227.25      224.14     13.18 o 
   2   6   7     1824.64     1853.01     29.95 o 
   4   6   7     1517.12     1485.60     27.90 o 
   6   6   7      175.64      189.62     14.56 o 
   8   6   7        1.89        6.68     11.95 o 
  10   6   7      305.04      311.39     37.28 o 
 -13   7   7       74.10       84.88     21.17 o 
 -11   7   7      168.31      160.96     22.39 o 
  -9   7   7      236.77      261.49     16.90 o 
  -7   7   7     2383.69     2308.84     35.16 o 
  -5   7   7     1705.24     1689.75     28.48 o 
  -3   7   7     1787.82     1816.72     33.12 o 
  -1   7   7      567.56      579.61     16.60 o 
   1   7   7      799.00      791.30     25.17 o 
   3   7   7      666.39      687.25     37.47 o 
   5   7   7     2045.41     2013.68     34.69 o 
   7   7   7     1267.97     1267.48     33.64 o 
   9   7   7      815.14      855.87     35.86 o 
  11   7   7      119.85       98.39     19.00 o 
 -12   8   7      247.82      300.27     40.51 o 
 -10   8   7      547.95      563.01     33.72 o 
  -8   8   7      149.95      160.71     16.57 o 
  -6   8   7      158.80      168.21     13.41 o 
  -4   8   7      444.25      495.74     18.95 o 
  -2   8   7       23.62        8.62      6.04 o 
   0   8   7       29.93       13.21      7.75 o 
   2   8   7     2142.37     2079.33     34.53 o 
   4   8   7      235.22      280.90     14.78 o 
   6   8   7      105.16      100.98     12.75 o 
   8   8   7       35.21       68.04     15.38 o 
  10   8   7       14.42       12.40     13.16 o 
  -9   9   7        3.33       -4.14     14.39 o 
  -7   9   7      540.65      559.12     25.67 o 
  -5   9   7     1813.04     1776.52     36.38 o 
  -3   9   7      668.87      630.34     21.88 o 
  -1   9   7      229.29      208.50     12.44 o 
   1   9   7     1365.26     1393.63     29.17 o 
   3   9   7      785.91      845.93     23.60 o 
   5   9   7      335.67      339.31     24.28 o 
   7   9   7      751.93      807.04     29.45 o 
   9   9   7      549.38      502.82     30.81 o 
 -10  10   7       34.02       35.33     17.93 o 
  -8  10   7      249.95      276.16     27.06 o 
  -6  10   7     1686.87     1665.00     57.46 o 
  -4  10   7     1454.20     1379.38     39.95 o 
  -2  10   7       36.78       60.52     13.09 o 
   0  10   7      274.58      286.78     15.30 o 
   2  10   7      766.96      802.91     27.83 o 
   4  10   7       31.11       25.40     10.29 o 
   6  10   7      259.43      259.27     29.87 o 
   8  10   7      390.22      397.73     34.73 o 
  -9  11   7       30.17       40.12     19.18 o 
  -7  11   7      234.23      293.30     28.46 o 
  -5  11   7       78.17      106.89     16.00 o 
  -3  11   7       38.77       48.63     13.32 o 
  -1  11   7      821.91      901.61     34.04 o 
   1  11   7      618.74      612.70     25.15 o 
   3  11   7        3.15      -12.45      9.02 o 
   5  11   7       55.79       44.74     12.41 o 
   7  11   7       61.99       50.94     13.91 o 
  -8  12   7      215.29      290.03     30.43 o 
  -6  12   7      599.23      653.20     31.10 o 
  -4  12   7      742.91      682.63     32.01 o 
  -2  12   7     1088.27     1103.55     58.16 o 
   0  12   7     1039.35     1037.62     32.05 o 
   2  12   7      815.78      834.31     34.19 o 
   4  12   7      276.38      290.38     23.39 o 
   6  12   7      146.32      126.72     19.17 o 
  -7  13   7       46.96       65.09     21.78 o 
  -5  13   7        5.08       34.40     14.75 o 
  -3  13   7        5.30        5.08     13.75 o 
  -1  13   7        2.41        9.33     13.52 o 
   1  13   7        0.58       -7.98     11.17 o 
   3  13   7       50.33       65.36     15.00 o 
   5  13   7       27.95       36.65     16.59 o 
  -6  14   7      207.41      186.76     28.46 o 
  -4  14   7      222.08      224.63     23.50 o 
  -2  14   7      179.60      177.95     21.58 o 
   0  14   7       76.91       67.80     17.78 o 
   2  14   7      157.69      167.58     18.66 o 
 -14   0   8        3.37        8.81     22.01 o 
 -12   0   8     1150.12     1215.16     72.21 o 
 -10   0   8     1031.07     1050.50     62.52 o 
  -8   0   8     1277.68     1144.72     59.00 o 
  -6   0   8      482.94      493.99     36.98 o 
  -4   0   8    10609.63    10024.27    129.19 o 
  -2   0   8     1542.42     1512.70     24.90 o 
   0   0   8       77.60      114.24      8.86 o 
   2   0   8     8872.77     8808.19     93.99 o 
   4   0   8     1655.44     1726.52     35.86 o 
   6   0   8      350.65      412.66     24.83 o 
   8   0   8      590.73      602.54     32.68 o 
  10   0   8      911.96      917.80     44.19 o 
  12   0   8       75.88      139.40     42.71 o 
 -15   1   8      148.57      136.05     26.13 o 
 -13   1   8       87.75       74.16     20.80 o 
 -11   1   8      110.68      113.14     20.85 o 
  -9   1   8      235.65      191.10     22.10 o 
  -7   1   8      597.51      547.93     31.29 o 
  -5   1   8      582.26      597.56     21.05 o 
  -3   1   8     1512.71     1666.06     52.08 o 
  -1   1   8     1826.95     1725.82     20.58 o 
   1   1   8     3791.49     3591.66     37.92 o 
   3   1   8      369.47      361.22     15.13 o 
   5   1   8       44.49       68.77      9.56 o 
   7   1   8      141.80      161.87     22.07 o 
   9   1   8      167.71      155.14     15.26 o 
  11   1   8        4.93      -13.52      9.01 o 
 -14   2   8      103.86      113.20     23.97 o 
 -12   2   8      448.78      494.29     35.47 o 
 -10   2   8     1300.65     1326.78     49.18 o 
  -8   2   8       78.55       68.62     10.91 o 
  -6   2   8     2806.10     2768.86     47.92 o 
  -4   2   8     3961.38     3631.80     95.98 o 
  -2   2   8       88.84       63.23      6.68 o 
   0   2   8       71.48      133.85     10.39 o 
   2   2   8     5683.28     5774.40     63.29 o 
   4   2   8     4371.22     4490.53     49.31 o 
   6   2   8     1094.08     1191.33     25.58 o 
   8   2   8       80.71       74.31     17.52 o 
  10   2   8      658.49      641.08     31.49 o 
  12   2   8       63.01       71.98     16.33 o 
 -15   3   8      372.56      360.04     36.10 o 
 -13   3   8       15.04        2.00     14.90 o 
 -11   3   8      386.16      367.23     30.70 o 
  -9   3   8     1398.51     1461.84     38.23 o 
  -7   3   8     4905.94     4796.84     58.56 o 
  -5   3   8     1928.44     1991.82     39.64 o 
  -3   3   8     1343.71     1361.22     30.76 o 
  -1   3   8     1443.34     1332.39     20.33 o 
   1   3   8     5803.29     5746.17     84.65 o 
   3   3   8     2146.59     2113.36     30.95 o 
   5   3   8      893.29      838.11     25.64 o 
   7   3   8       17.65       23.96      9.11 o 
   9   3   8       19.73       40.43     11.54 o 
  11   3   8      158.34      141.93     19.74 o 
 -14   4   8       22.30       17.39     17.05 o 
 -12   4   8      130.00      129.98     22.72 o 
 -10   4   8      168.63      158.87     41.83 o 
  -8   4   8       41.58       29.10      8.84 o 
  -6   4   8      266.32      263.17     14.15 o 
  -4   4   8       62.48       68.95      6.93 o 
  -2   4   8      209.74      240.78     11.40 o 
   0   4   8      140.69      175.84      9.03 o 
   2   4   8      246.86      204.62     10.41 o 
   4   4   8       92.23      105.56      9.14 o 
   6   4   8      223.81      252.65     13.50 o 
   8   4   8      292.16      259.36     17.79 o 
  10   4   8       10.61       -4.91     11.12 o 
 -13   5   8      152.71      144.39     26.86 o 
 -11   5   8      250.57      305.99     28.83 o 
  -9   5   8      758.54      800.53     33.81 o 
  -7   5   8     3482.36     3373.86     49.04 o 
  -5   5   8      594.34      602.12     16.67 o 
  -3   5   8      817.74      863.33     19.23 o 
  -1   5   8     1780.10     1758.00     27.14 o 
   1   5   8     2881.12     2873.30     35.66 o 
   3   5   8        6.40       26.10      6.79 o 
   5   5   8       82.65       96.77      9.97 o 
   7   5   8      754.08      832.85     31.65 o 
   9   5   8      171.37      190.07     20.48 o 
  11   5   8        1.99        8.82     12.56 o 
 -14   6   8       60.32       44.04     47.11 o 
 -12   6   8      157.82      169.46     24.91 o 
 -10   6   8      282.19      282.35     40.51 o 
  -8   6   8      395.55      435.17     23.37 o 
  -6   6   8     1028.68     1038.56     23.02 o 
  -4   6   8      965.04      869.15     20.06 o 
  -2   6   8      893.58      909.59     20.04 o 
   0   6   8     1096.71     1113.33     22.44 o 
   2   6   8     1977.42     2043.19     34.99 o 
   4   6   8      709.88      763.94     21.07 o 
   6   6   8      836.77      833.72     26.80 o 
   8   6   8      498.45      531.06     29.13 o 
  10   6   8      193.90      185.01     21.30 o 
 -13   7   8       65.91       78.22     21.77 o 
 -11   7   8        1.12       19.39     20.69 o 
  -9   7   8      171.54      238.19     19.97 o 
  -7   7   8     1514.84     1486.97     34.57 o 
  -5   7   8       97.51       82.73     10.19 o 
  -3   7   8      203.22      200.86     13.15 o 
  -1   7   8     1923.80     1997.55     53.51 o 
   1   7   8     1969.90     2008.51     32.93 o 
   3   7   8       13.29       16.84      7.39 o 
   5   7   8       13.51       25.49      9.44 o 
   7   7   8      256.39      296.71     19.45 o 
   9   7   8       23.73       33.96     14.14 o 
 -10   8   8      397.21      375.11     44.91 o 
  -8   8   8      504.26      491.57     32.58 o 
  -6   8   8     1994.82     2063.82     38.90 o 
  -4   8   8      660.69      619.09     23.89 o 
  -2   8   8       12.11       11.69      7.77 o 
   0   8   8      167.24      202.27     16.14 o 
   2   8   8     3696.87     3682.93     55.16 o 
   4   8   8     1833.99     1757.38     34.08 o 
   6   8   8     1271.81     1326.45     35.42 o 
   8   8   8      194.43      208.92     21.77 o 
  -9   9   8      187.76      188.44     36.10 o 
  -7   9   8      222.97      219.30     16.12 o 
  -5   9   8      586.93      654.29     23.49 o 
  -3   9   8       44.32       49.59     10.14 o 
  -1   9   8      973.73     1018.64     28.36 o 
   1   9   8       63.93       81.84     10.33 o 
   3   9   8      517.17      535.48     20.51 o 
   5   9   8       49.30       48.22     11.56 o 
   7   9   8       27.06       38.81     11.84 o 
   9   9   8       24.24       33.36     15.69 o 
 -10  10   8       57.17       78.37     33.46 o 
  -8  10   8        1.79       16.73     27.30 o 
  -6  10   8      137.00      143.77     16.91 o 
  -4  10   8      165.50      176.23     17.61 o 
  -2  10   8      564.30      540.63     22.21 o 
   0  10   8      307.14      302.73     18.29 o 
   2  10   8      430.42      410.22     18.71 o 
   4  10   8      203.52      234.94     16.29 o 
   6  10   8      306.78      250.67     19.43 o 
   8  10   8       55.40       39.70     16.59 o 
  -9  11   8      180.57      154.10     39.62 o 
  -7  11   8      638.99      623.03     38.11 o 
  -5  11   8      990.77     1006.03     43.27 o 
  -3  11   8      902.07      875.27     34.00 o 
  -1  11   8      679.21      683.72     30.83 o 
   1  11   8      804.30      754.02     33.37 o 
   3  11   8      196.40      178.48     17.14 o 
   5  11   8      188.91      190.68     18.56 o 
   7  11   8      131.34      136.21     17.63 o 
  -8  12   8        0.42        3.19     17.77 o 
  -6  12   8       22.82       41.53     15.37 o 
  -4  12   8      149.98      117.76     17.94 o 
  -2  12   8       84.47       72.44     16.34 o 
   0  12   8        1.24       -3.64     11.95 o 
   2  12   8      111.91      157.94     44.91 o 
   4  12   8       21.79       15.68     14.30 o 
   6  12   8       26.41       19.63     14.83 o 
  -7  13   8      333.61      450.25     36.86 o 
  -5  13   8      362.38      375.80     27.34 o 
  -3  13   8      385.31      358.13     26.50 o 
  -1  13   8      113.13      149.07     20.38 o 
   1  13   8      453.54      435.63     29.11 o 
   3  13   8      131.36      120.54     20.58 o 
  -4  14   8        2.14       13.58     14.58 o 
  -2  14   8        7.27        3.47     15.58 o 
   0  14   8      400.10      436.66     30.08 o 
   2  14   8      410.34      430.93     30.45 o 
 -15   1   9      206.54      270.23     32.31 o 
 -13   1   9        5.96       13.65     17.43 o 
 -11   1   9      193.56      174.50     41.39 o 
  -9   1   9      879.70      880.18     39.79 o 
  -7   1   9     1816.93     1814.57     40.42 o 
  -5   1   9      315.30      305.92     27.07 o 
  -3   1   9      931.38      812.93     24.39 o 
  -1   1   9     2526.56     2426.08     31.14 o 
   1   1   9     5245.96     5386.98     47.72 o 
   3   1   9      981.42      958.16     19.26 o 
   5   1   9      883.30      790.37     20.61 o 
   7   1   9     1307.86     1383.02     50.20 o 
   9   1   9      240.79      252.98     18.65 o 
  11   1   9       42.84       22.04     12.00 o 
 -14   2   9       33.04       38.12     47.55 o 
 -12   2   9      816.31      775.77     59.88 o 
 -10   2   9      702.36      679.18     37.34 o 
  -8   2   9        2.64       36.69     10.35 o 
  -6   2   9     2833.74     2850.66     50.49 o 
  -4   2   9     4375.58     4222.20     61.49 o 
  -2   2   9     1194.41     1216.36     29.62 o 
   0   2   9     2163.85     2112.92     33.13 o 
   2   2   9     4312.32     4132.34     64.53 o 
   4   2   9       76.06       56.63      8.10 o 
   6   2   9       18.34       22.30      8.52 o 
   8   2   9      359.99      340.10     19.46 o 
  10   2   9      686.29      796.41     30.59 o 
 -13   3   9        8.61        4.67     16.05 o 
 -11   3   9       74.81       83.98     33.46 o 
  -9   3   9     1785.09     1761.17     56.02 o 
  -7   3   9     1487.06     1542.26     39.53 o 
  -5   3   9      852.85      926.27     27.56 o 
  -3   3   9       28.48       45.83      8.91 o 
  -1   3   9     2763.50     2900.86     39.92 o 
   1   3   9     1677.60     1753.65     27.00 o 
   3   3   9     1143.59     1225.59     33.03 o 
   5   3   9     1295.51     1209.09     26.13 o 
   7   3   9      374.29      393.33     20.13 o 
   9   3   9       16.26       39.00     13.59 o 
  11   3   9        5.22        2.00     13.36 o 
 -14   4   9       53.49       82.15     22.39 o 
 -12   4   9     1062.47     1104.89     51.05 o 
 -10   4   9     1207.47     1194.03     66.92 o 
  -8   4   9      127.36      143.91     13.98 o 
  -6   4   9     1792.95     1809.78     34.71 o 
  -4   4   9     2059.54     1954.48     39.91 o 
  -2   4   9     1076.10     1123.66     34.57 o 
   0   4   9      106.31       91.82      9.04 o 
   2   4   9     2836.29     2741.52     45.22 o 
   4   4   9      156.77      253.87     15.17 o 
   6   4   9       12.58       -1.94     10.58 o 
   8   4   9      109.75      100.98     16.20 o 
  10   4   9      519.39      559.02     38.37 o 
 -13   5   9        4.43       -9.32     14.90 o 
 -11   5   9       59.21       55.49     25.98 o 
  -9   5   9       12.86       14.35     11.67 o 
  -7   5   9      257.11      235.48     15.20 o 
  -5   5   9      604.23      612.81     20.86 o 
  -3   5   9      200.97      213.48     15.54 o 
  -1   5   9       53.61       46.19      7.31 o 
   1   5   9      905.64      892.61     21.60 o 
   3   5   9      423.58      470.32     16.78 o 
   5   5   9       11.54        9.09      7.35 o 
   7   5   9       42.85       23.39     12.32 o 
   9   5   9      259.25      247.95     23.03 o 
 -12   6   9      611.68      594.23     62.52 o 
 -10   6   9      584.22      613.94     36.67 o 
  -8   6   9        2.57        2.72     10.84 o 
  -6   6   9     1855.82     1940.93     43.85 o 
  -4   6   9     2423.95     2375.26     34.78 o 
  -2   6   9      121.17      149.67     11.97 o 
   0   6   9       19.19       32.12      8.44 o 
   2   6   9     1169.00     1216.37     26.08 o 
   4   6   9      132.10      162.46     12.56 o 
   6   6   9      173.94      166.31     16.78 o 
   8   6   9       62.53       69.61     15.74 o 
  10   6   9      233.35      256.53     24.47 o 
 -13   7   9       35.27       21.46     16.26 o 
 -11   7   9      945.97     1056.86     47.56 o 
  -9   7   9      464.56      470.83     26.75 o 
  -7   7   9      441.72      451.07     23.53 o 
  -5   7   9      775.77      781.18     41.48 o 
  -3   7   9      507.14      529.85     19.93 o 
  -1   7   9      735.34      760.11     23.57 o 
   1   7   9     4422.42     4459.26     61.12 o 
   3   7   9     1873.15     1811.50     33.85 o 
   5   7   9      637.27      662.82     24.97 o 
   7   7   9      633.32      650.28     27.10 o 
   9   7   9      248.94      234.14     23.55 o 
 -12   8   9        1.62        2.64     26.42 o 
 -10   8   9       22.30       20.66     18.36 o 
  -8   8   9        0.19        1.48     14.62 o 
  -6   8   9      193.06      227.11     19.06 o 
  -4   8   9      477.97      449.72     19.75 o 
  -2   8   9      706.77      779.09     29.61 o 
   0   8   9       20.66       17.38      8.76 o 
   2   8   9        0.47       12.47     11.38 o 
   4   8   9       50.71       62.93     12.99 o 
   6   8   9        0.02        8.35      9.64 o 
   8   8   9        0.07        0.38     12.58 o 
  -9   9   9      448.34      559.15     54.59 o 
  -7   9   9      351.66      319.47     22.68 o 
  -5   9   9       85.60       85.08     12.49 o 
  -3   9   9      535.45      536.77     22.21 o 
  -1   9   9     1591.96     1678.48     37.27 o 
   1   9   9      885.62      867.22     27.91 o 
   3   9   9      564.97      503.09     23.12 o 
   5   9   9      481.86      514.77     27.58 o 
   7   9   9      107.69      110.21     16.41 o 
 -10  10   9      382.11      453.48     51.95 o 
  -8  10   9      951.59      968.61     67.80 o 
  -6  10   9      171.48      172.55     23.56 o 
  -4  10   9       12.86        3.12      9.23 o 
  -2  10   9      286.87      270.09     17.88 o 
   0  10   9      418.64      453.51     28.33 o 
   2  10   9      335.26      327.94     20.57 o 
   4  10   9      314.59      305.95     20.82 o 
   6  10   9      149.67      154.46     17.24 o 
  -9  11   9        3.58       24.66     31.70 o 
  -7  11   9       71.03       84.53     32.58 o 
  -5  11   9      151.19      165.37     19.62 o 
  -3  11   9      291.43      325.79     24.20 o 
  -1  11   9      169.33      209.27     20.76 o 
   1  11   9      232.79      217.67     32.34 o 
   3  11   9       49.50       57.56     13.53 o 
   5  11   9       69.47       95.37     16.04 o 
  -8  12   9      152.97      209.57     43.15 o 
  -6  12   9      497.01      446.20     38.13 o 
  -4  12   9      767.07      738.05     40.16 o 
  -2  12   9      556.79      548.44     30.66 o 
   0  12   9      133.61      133.34     19.47 o 
   2  12   9      253.34      212.40     23.35 o 
   4  12   9       59.46       58.73     20.68 o 
  -5  13   9       14.95       -2.14     13.50 o 
  -3  13   9       27.78       11.74     13.30 o 
  -1  13   9        9.02       19.71     14.75 o 
   1  13   9       45.05       85.19     18.64 o 
   3  13   9        4.95        7.46     14.87 o 
 -14   0  10       96.54       88.06     34.34 o 
 -12   0  10      756.93      649.85     58.12 o 
 -10   0  10      213.39      183.15     33.46 o 
  -8   0  10       46.46       33.46     21.13 o 
  -6   0  10     2706.47     2537.75     87.17 o 
  -4   0  10     2828.94     2990.82     63.20 o 
  -2   0  10     2477.12     2576.89     57.59 o 
   0   0  10      762.84      644.49     34.34 o 
   2   0  10     3329.17     3202.49     68.24 o 
   4   0  10      847.04     1045.86     30.90 o 
   6   0  10      464.29      420.43     28.28 o 
   8   0  10      118.39       84.63     19.27 o 
  10   0  10      298.70      361.73     33.27 o 
 -13   1  10        3.62      -18.09     14.16 o 
 -11   1  10       11.23       14.90     15.25 o 
  -9   1  10      156.70      128.76     21.06 o 
  -7   1  10      717.17      720.55     27.04 o 
  -5   1  10      621.91      569.78     22.87 o 
  -3   1  10     1549.11     1476.06     34.91 o 
  -1   1  10      863.94      916.44     23.98 o 
   1   1  10       68.88       85.64      8.47 o 
   3   1  10        4.59        5.90      5.40 o 
   5   1  10      366.38      373.61     15.92 o 
   7   1  10      241.17      211.21     16.61 o 
   9   1  10      184.36      171.21     24.66 o 
 -14   2  10      106.27      125.94     38.74 o 
 -12   2  10     1068.93     1016.71     49.19 o 
 -10   2  10      494.22      559.00     36.42 o 
  -8   2  10       90.44      126.78     20.54 o 
  -6   2  10     1253.73     1190.69     33.46 o 
  -4   2  10     1324.77     1314.77     33.53 o 
  -2   2  10      606.40      729.30     24.88 o 
   0   2  10     2879.25     2771.71     40.66 o 
   2   2  10     7190.88     7051.75     72.87 o 
   4   2  10       48.56       78.39     11.98 o 
   6   2  10       65.27       49.53      9.01 o 
   8   2  10      320.48      271.98     33.81 o 
  10   2  10      149.15      183.75     19.00 o 
 -13   3  10       34.00       22.88     20.69 o 
 -11   3  10      660.98      752.00     44.47 o 
  -9   3  10     1097.71     1089.26     35.80 o 
  -7   3  10      780.87      815.14     28.65 o 
  -5   3  10      623.53      653.20     24.87 o 
  -3   3  10     2244.66     2028.94     41.59 o 
  -1   3  10     2070.01     2111.13     42.74 o 
   1   3  10      807.08      871.31     26.94 o 
   3   3  10       59.86       49.76      8.95 o 
   5   3  10       35.94       37.07      9.06 o 
   7   3  10     1504.85     1484.23     88.12 o 
   9   3  10      490.53      503.86     25.51 o 
 -14   4  10       28.73       43.82     25.98 o 
 -12   4  10      167.28      171.98     26.46 o 
 -10   4  10        0.56       -0.28     13.66 o 
  -8   4  10      272.18      299.63     17.51 o 
  -6   4  10       30.61       29.35      9.45 o 
  -4   4  10      264.23      283.09     17.45 o 
  -2   4  10       14.96        4.82      7.41 o 
   0   4  10       10.39       17.91      6.93 o 
   2   4  10      466.82      500.20     21.16 o 
   4   4  10      414.55      403.41     16.42 o 
   6   4  10        3.37        3.53      8.92 o 
   8   4  10       21.91       47.83     14.46 o 
  10   4  10        6.81       12.08     22.89 o 
 -13   5  10       14.91       25.26     19.61 o 
 -11   5  10      555.73      531.40     51.51 o 
  -9   5  10     1065.73     1148.43     38.01 o 
  -7   5  10      467.27      433.03     22.88 o 
  -5   5  10       93.89       97.14     11.27 o 
  -3   5  10      945.21      888.73     24.68 o 
  -1   5  10      405.67      447.67     17.34 o 
   1   5  10       28.94       46.37      8.79 o 
   3   5  10      217.53      190.36     14.28 o 
   5   5  10      598.48      547.47     22.82 o 
   7   5  10      372.66      458.51     26.64 o 
   9   5  10       78.82       60.21     16.40 o 
 -12   6  10      145.98      155.40     25.51 o 
 -10   6  10      310.78      293.76     28.71 o 
  -8   6  10      137.76      153.14     20.57 o 
  -6   6  10      513.55      541.80     21.56 o 
  -4   6  10      739.57      770.00     27.96 o 
  -2   6  10     1263.16     1331.22     32.41 o 
   0   6  10     1054.81     1065.66     28.33 o 
   2   6  10     1343.05     1375.44     58.74 o 
   4   6  10      545.53      534.15     20.14 o 
   6   6  10      459.78      421.07     22.12 o 
   8   6  10      122.46      136.34     19.64 o 
 -11   7  10       85.80       91.97     35.66 o 
  -9   7  10      727.08      790.91     41.70 o 
  -7   7  10      461.24      417.91     24.17 o 
  -5   7  10        4.79       18.48     10.72 o 
  -3   7  10      208.05      232.84     18.76 o 
  -1   7  10      249.49      276.13     16.61 o 
   1   7  10      135.40      136.50     13.95 o 
   3   7  10      244.64      200.46     16.15 o 
   5   7  10       75.72       86.58     13.26 o 
   7   7  10       77.91      102.00     21.76 o 
 -12   8  10      365.92      377.76     50.19 o 
 -10   8  10      500.73      504.40     37.01 o 
  -8   8  10        3.54       -7.36     18.49 o 
  -6   8  10      157.58      146.28     17.13 o 
  -4   8  10      917.39      993.00     34.14 o 
  -2   8  10     2166.05     2081.99     43.47 o 
   0   8  10      949.89      953.40     29.03 o 
   2   8  10     1886.07     1748.53     39.59 o 
   4   8  10      348.22      400.52     21.99 o 
   6   8  10      151.11      132.96     16.11 o 
   8   8  10      101.68       86.89     20.41 o 
  -9   9  10        7.18      -12.57     16.91 o 
  -7   9  10       54.52       54.11     14.59 o 
  -5   9  10       41.91       65.45     15.07 o 
  -3   9  10        1.67       -1.09      8.76 o 
  -1   9  10       79.11       65.57     12.05 o 
   1   9  10      460.51      441.74     25.42 o 
   3   9  10      141.87      209.99     27.50 o 
   5   9  10       17.61       12.14     12.56 o 
   7   9  10       15.00        9.10     14.16 o 
 -10  10  10       19.07      -13.21     29.94 o 
  -8  10  10        9.92        9.69     25.54 o 
  -6  10  10      625.39      627.67     46.67 o 
  -4  10  10      883.12      856.17     40.13 o 
  -2  10  10      233.49      202.65     16.90 o 
   0  10  10       41.96       47.14     12.27 o 
   2  10  10      654.74      681.75     43.21 o 
   4  10  10       56.72       54.00     18.98 o 
   6  10  10       77.74       68.39     17.29 o 
  -9  11  10       98.07       36.98     35.22 o 
  -7  11  10      120.26      167.55     25.39 o 
  -5  11  10      687.79      648.14     58.12 o 
  -3  11  10      396.10      369.81     29.67 o 
  -1  11  10       50.63       73.13     16.20 o 
   1  11  10      613.26      660.35     50.97 o 
   3  11  10      345.68      307.00     21.52 o 
   5  11  10       41.23       26.16     19.03 o 
  -6  12  10       61.31       52.35     21.32 o 
  -4  12  10        2.99       10.86     17.91 o 
  -2  12  10       46.06       21.09     14.34 o 
   0  12  10       42.60       22.61     16.95 o 
   2  12  10      143.02      127.54     24.25 o 
  -5  13  10       80.95       70.58     22.41 o 
  -3  13  10      237.84      260.91     24.78 o 
  -1  13  10      131.15      154.36     21.67 o 
 -13   1  11       14.81       29.74     19.27 o 
 -11   1  11      336.60      341.78     79.69 o 
  -9   1  11      993.11     1038.40     45.74 o 
  -7   1  11       99.57      125.92     19.30 o 
  -5   1  11      696.46      701.59     26.67 o 
  -3   1  11     6126.17     5805.41     86.77 o 
  -1   1  11     3056.55     3245.95     56.59 o 
   1   1  11      171.37      259.52     15.38 o 
   3   1  11      516.94      445.40     26.32 o 
   5   1  11      421.08      447.14     22.00 o 
   7   1  11      301.91      359.49     21.61 o 
   9   1  11       45.90       46.72     13.06 o 
 -14   2  11       92.29      113.42     25.83 o 
 -12   2  11      122.22      141.14     25.17 o 
 -10   2  11      312.29      303.71     29.24 o 
  -8   2  11      348.85      289.13     20.03 o 
  -6   2  11     2179.22     2138.86     66.83 o 
  -4   2  11     1534.00     1498.94     37.93 o 
  -2   2  11      111.98      144.57     23.91 o 
   0   2  11      256.11      303.26     18.69 o 
   2   2  11      686.90      649.31     36.86 o 
   4   2  11      768.33      761.54     24.61 o 
   6   2  11      763.55      697.57     25.22 o 
   8   2  11      437.52      414.04     22.79 o 
 -13   3  11        4.80        5.54     17.05 o 
 -11   3  11       93.66       85.66     22.31 o 
  -9   3  11       80.14       78.55     14.75 o 
  -7   3  11       23.86       16.58     10.36 o 
  -5   3  11      268.85      254.11     18.25 o 
  -3   3  11     1112.64     1056.28     31.61 o 
  -1   3  11     1507.17     1688.65     55.77 o 
   1   3  11      625.89      607.80     25.48 o 
   3   3  11      305.06      258.09     21.61 o 
   5   3  11       99.42       94.02     18.94 o 
   7   3  11       24.20       54.23     12.57 o 
   9   3  11        2.03       -1.80     12.49 o 
 -12   4  11      661.58      662.79     42.91 o 
 -10   4  11      398.56      417.80     33.93 o 
  -8   4  11       10.59       12.44      9.45 o 
  -6   4  11     1553.23     1531.59     39.49 o 
  -4   4  11      963.77     1046.04     33.84 o 
  -2   4  11      159.24      224.12     25.64 o 
   0   4  11       16.08       29.45      9.99 o 
   2   4  11     1196.55     1203.56     29.50 o 
   4   4  11      337.17      369.32     22.32 o 
   6   4  11      571.93      495.64     22.95 o 
   8   4  11      288.08      243.35     28.08 o 
 -13   5  11       39.21       42.67     30.38 o 
 -11   5  11      180.21      198.78     27.04 o 
  -9   5  11        0.68        2.84     12.01 o 
  -7   5  11        8.11       42.20     10.74 o 
  -5   5  11      473.33      474.94     20.76 o 
  -3   5  11      320.79      284.41     16.43 o 
  -1   5  11       70.45       65.20     18.67 o 
   1   5  11      149.73      189.52     16.54 o 
   3   5  11      104.15      134.11     19.27 o 
   5   5  11       45.45       14.86     11.16 o 
   7   5  11       31.15       21.17     12.46 o 
 -12   6  11      318.20      288.36     32.06 o 
 -10   6  11      104.30       99.00     20.87 o 
  -8   6  11       25.23       13.68     10.35 o 
  -6   6  11      742.66      809.19     37.88 o 
  -4   6  11       68.92       68.43     13.51 o 
  -2   6  11       27.43       26.33     11.30 o 
   0   6  11      195.80      212.10     22.65 o 
   2   6  11     1481.03     1537.93     43.85 o 
   4   6  11       43.51       43.05     11.41 o 
   6   6  11       98.10      120.99     17.61 o 
   8   6  11      186.15      173.85     21.85 o 
 -11   7  11      176.33      149.69     36.98 o 
  -9   7  11      125.59      114.51     22.39 o 
  -7   7  11      224.91      237.70     20.44 o 
  -5   7  11      914.80      946.67     34.11 o 
  -3   7  11     1930.54     1786.79     79.32 o 
  -1   7  11     1109.56     1029.15     35.39 o 
   1   7  11      897.79      887.12     28.78 o 
   3   7  11      770.32      793.03     36.24 o 
   5   7  11      205.74      208.07     22.27 o 
   7   7  11      245.11      233.45     57.24 o 
 -10   8  11        6.52       -7.12     17.40 o 
  -8   8  11        4.80        1.50     29.94 o 
  -6   8  11      420.33      436.41     25.73 o 
  -4   8  11        0.61       -4.53     10.56 o 
  -2   8  11      117.27       92.55     15.76 o 
   0   8  11       34.72       41.75     11.47 o 
   2   8  11      121.51      111.92     14.60 o 
   4   8  11        0.02        3.50     12.51 o 
   6   8  11       28.81       25.35     14.73 o 
  -9   9  11       57.72       66.32     23.29 o 
  -7   9  11      213.23      223.64     32.37 o 
  -5   9  11      841.77      816.61     36.82 o 
  -3   9  11      668.83      645.44     30.40 o 
  -1   9  11      562.39      610.79     29.90 o 
   1   9  11      407.97      384.13     24.34 o 
   3   9  11      123.49       94.64     18.05 o 
   5   9  11       79.84       80.28     23.28 o 
  -8  10  11       22.61       -8.81     27.30 o 
  -6  10  11       55.76       76.33     17.36 o 
  -4  10  11      353.45      355.49     36.38 o 
  -2  10  11      298.78      347.23     25.18 o 
   0  10  11      298.26      324.55     24.00 o 
   2  10  11      228.41      195.22     18.33 o 
   4  10  11        5.33        0.22     12.56 o 
  -7  11  11      236.47      219.76     29.34 o 
  -5  11  11       46.43       74.24     21.78 o 
  -3  11  11      135.80       97.41     23.34 o 
  -1  11  11      196.33      219.58     22.88 o 
   1  11  11       35.04       24.55     12.71 o 
   3  11  11      107.45       85.86     15.65 o 
  -6  12  11      254.19      304.19     33.20 o 
  -4  12  11      177.12      205.93     29.09 o 
  -2  12  11      283.10      240.69     30.43 o 
   0  12  11       30.04       24.68     15.77 o 
 -12   0  12      132.52      200.77     42.27 o 
 -10   0  12      144.45      174.35     36.10 o 
  -8   0  12      268.32      251.84     36.98 o 
  -6   0  12     6135.64     6140.96    155.86 o 
  -4   0  12     2442.29     2659.76     65.06 o 
  -2   0  12       29.89      112.41     24.22 o 
   0   0  12      298.61      260.81     23.01 o 
   2   0  12     2047.83     2202.39     60.08 o 
   4   0  12        9.63       26.42     13.70 o 
   6   0  12      279.87      230.82     24.88 o 
   8   0  12      309.66      300.94     40.07 o 
 -13   1  12        0.18       -9.21     16.15 o 
 -11   1  12      201.95      223.31     28.33 o 
  -9   1  12      229.96      234.50     74.85 o 
  -7   1  12      199.17      197.89     23.01 o 
  -5   1  12      319.86      283.14     19.37 o 
  -3   1  12      132.47      168.95     16.09 o 
  -1   1  12      107.98      111.33     13.89 o 
   1   1  12      728.30      720.35     28.13 o 
   3   1  12      689.51      674.70     34.87 o 
   5   1  12      111.33      151.18     14.82 o 
   7   1  12      131.27      119.71     15.57 o 
 -12   2  12       66.50       60.41     24.66 o 
 -10   2  12        5.43        0.44     30.38 o 
  -8   2  12      107.82       76.77     15.94 o 
  -6   2  12     2282.16     2340.86     57.20 o 
  -4   2  12     1655.60     1852.13     87.66 o 
  -2   2  12     1139.34     1024.60     32.50 o 
   0   2  12       87.81       78.44     12.79 o 
   2   2  12      564.96      671.08     27.38 o 
   4   2  12      133.50      162.08     21.31 o 
   6   2  12       44.32       15.64     12.12 o 
   8   2  12      120.68      129.24     16.59 o 
 -13   3  12       20.18       26.39     21.57 o 
 -11   3  12      553.50      451.74     37.04 o 
  -9   3  12      671.66      739.56     38.88 o 
  -7   3  12       53.07       56.23     13.09 o 
  -5   3  12      294.84      268.61     19.60 o 
  -3   3  12      789.32      758.04     28.43 o 
  -1   3  12      119.58      162.87     23.05 o 
   1   3  12      108.84      153.59     15.86 o 
   3   3  12     2037.21     1801.11     54.41 o 
   5   3  12      733.27      715.91     30.28 o 
   7   3  12      279.82      305.16     30.08 o 
 -12   4  12        0.71       -2.84     26.42 o 
 -10   4  12       35.21       49.38     18.92 o 
  -8   4  12       14.67       10.19      9.44 o 
  -6   4  12      120.31      121.22     15.64 o 
  -4   4  12       45.27       44.20     11.52 o 
  -2   4  12        2.54        6.63      8.46 o 
   0   4  12      427.01      337.98     21.19 o 
   2   4  12       75.96       78.48     13.33 o 
   4   4  12       73.50       54.00     13.78 o 
   6   4  12        3.34        4.40     14.28 o 
   8   4  12        2.26       11.87     13.38 o 
 -11   5  12      269.49      301.72     31.74 o 
  -9   5  12      412.48      427.37     27.02 o 
  -7   5  12       18.83       28.78     11.28 o 
  -5   5  12      126.16      115.70     13.31 o 
  -3   5  12      487.44      504.95     24.53 o 
  -1   5  12      516.65      607.48     44.03 o 
   1   5  12      371.88      368.95     29.89 o 
   3   5  12      753.71      613.74     50.19 o 
   5   5  12      275.40      334.60     23.93 o 
   7   5  12      223.62      181.74     26.13 o 
 -12   6  12       11.95        0.60     22.45 o 
 -10   6  12      126.36      108.11     19.12 o 
  -8   6  12      112.35      119.14     15.43 o 
  -6   6  12      824.79      808.99     33.02 o 
  -4   6  12      892.69      841.24     32.67 o 
  -2   6  12      201.94      228.45     20.32 o 
   0   6  12      127.62      162.26     18.10 o 
   2   6  12      999.73      977.41     36.26 o 
   4   6  12      181.04      215.09     19.88 o 
   6   6  12       34.22       32.18     14.55 o 
 -11   7  12      101.78       66.92     34.34 o 
  -9   7  12      113.82       97.96     23.29 o 
  -7   7  12        4.12       -7.68     11.60 o 
  -5   7  12        3.42       12.57     11.94 o 
  -3   7  12      353.87      326.78     22.87 o 
  -1   7  12      363.53      388.46     26.33 o 
   1   7  12        4.87       -1.15     10.35 o 
   3   7  12      128.14       92.40     14.57 o 
   5   7  12      235.80      277.35     24.02 o 
 -10   8  12      146.51      185.24     29.87 o 
  -8   8  12      130.53      149.88     25.17 o 
  -6   8  12      896.33      863.59     35.67 o 
  -4   8  12      778.62      772.08     33.31 o 
  -2   8  12      979.21      849.41     34.30 o 
   0   8  12      333.70      365.16     25.80 o 
   2   8  12      413.37      421.06     27.53 o 
   4   8  12      101.34       91.96     20.80 o 
  -9   9  12      108.68      137.25     27.04 o 
  -7   9  12       15.46        5.32     14.50 o 
  -5   9  12      357.97      372.27     26.70 o 
  -3   9  12       95.84       67.16     15.83 o 
  -1   9  12        7.45      -10.82     15.92 o 
   1   9  12       40.28       55.87     24.40 o 
   3   9  12        4.59       15.44     12.30 o 
  -8  10  12      319.28      246.55     44.91 o 
  -6  10  12      395.08      407.35     44.50 o 
  -4  10  12       73.76       65.52     16.41 o 
  -2  10  12      227.35      205.11     22.05 o 
   0  10  12       48.55       33.66     14.91 o 
   2  10  12      218.09      224.19     20.04 o 
  -5  11  12      184.78      229.45     29.81 o 
  -3  11  12      214.18      214.72     28.62 o 
  -1  11  12       87.09       93.33     18.85 o 
   1  11  12       34.72       28.51     15.29 o 
 -11   1  13      633.21      592.61     59.00 o 
  -9   1  13     1574.22     1509.74     57.90 o 
  -7   1  13      635.88      686.17     37.98 o 
  -5   1  13      974.73      857.45     32.35 o 
  -3   1  13      502.13      584.06     26.58 o 
  -1   1  13      185.02      270.07     19.99 o 
   1   1  13       81.77       77.91     14.22 o 
   3   1  13      892.09      780.71     31.33 o 
   5   1  13      234.66      331.82     29.18 o 
   7   1  13      137.08      172.85     28.62 o 
 -12   2  13       99.86       84.07     23.56 o 
 -10   2  13      168.50      165.78     25.83 o 
  -8   2  13       82.83       71.84     19.18 o 
  -6   2  13      208.81      223.50     19.77 o 
  -4   2  13        8.05       28.83     11.12 o 
  -2   2  13      123.44      103.79     14.69 o 
   0   2  13      787.30      727.52     29.57 o 
   2   2  13     1279.32     1348.07     40.10 o 
   4   2  13      261.59      257.14     27.30 o 
   6   2  13       96.55       55.49     22.89 o 
 -11   3  13       78.04      105.22     24.28 o 
  -9   3  13      192.54      202.69     29.30 o 
  -7   3  13        7.98        3.92     10.79 o 
  -5   3  13      447.62      380.97     42.00 o 
  -3   3  13      729.59      684.59     42.66 o 
  -1   3  13       60.51       50.60     16.09 o 
   1   3  13        7.19       22.29     11.27 o 
   3   3  13       92.64       81.93     15.18 o 
   5   3  13        4.70        0.72     11.39 o 
   7   3  13       26.04       36.10     29.06 o 
 -12   4  13       20.73        2.01     17.40 o 
 -10   4  13      114.15      107.83     32.49 o 
  -8   4  13      121.45      114.94     14.79 o 
  -6   4  13      560.75      617.35     28.46 o 
  -4   4  13      148.94      188.60     18.26 o 
  -2   4  13      513.23      500.64     25.65 o 
   0   4  13      982.78      931.98     33.68 o 
   2   4  13     1397.55     1483.01     54.46 o 
   4   4  13      112.13      103.91     28.18 o 
   6   4  13      181.51      119.75     35.22 o 
 -11   5  13        2.26       -7.48     16.81 o 
  -9   5  13       63.75       61.85     32.64 o 
  -7   5  13      250.00      264.34     19.02 o 
  -5   5  13      103.69       98.42     13.72 o 
  -3   5  13       13.36       11.13     14.00 o 
  -1   5  13        4.30        2.26     12.75 o 
   1   5  13      249.16      290.55     28.33 o 
   3   5  13       74.32       73.58     43.15 o 
   5   5  13       12.02        5.28     22.01 o 
 -10   6  13       21.84       17.02     19.55 o 
  -8   6  13       17.31       33.80     14.44 o 
  -6   6  13      389.64      429.96     26.88 o 
  -4   6  13      141.65      147.21     18.58 o 
  -2   6  13      275.72      229.91     27.42 o 
   0   6  13      193.87      202.28     20.43 o 
   2   6  13      597.11      717.33     37.91 o 
   4   6  13      235.31      243.95     23.67 o 
  -9   7  13      315.94      361.35     44.47 o 
  -7   7  13      277.66      268.21     23.39 o 
  -5   7  13      565.51      509.63     29.14 o 
  -3   7  13      512.22      520.34     29.14 o 
  -1   7  13      438.53      453.56     27.93 o 
   1   7  13      164.30      186.49     21.26 o 
   3   7  13      271.70      235.67     23.19 o 
   5   7  13       12.28        4.40     23.77 o 
  -8   8  13        3.27        3.96     19.30 o 
  -6   8  13        0.19        4.62     13.86 o 
  -4   8  13        4.58       -1.34     13.20 o 
  -2   8  13        1.39       11.86     12.56 o 
   0   8  13       15.22       36.96     14.30 o 
   2   8  13       49.25       75.14     17.32 o 
   4   8  13        9.97       16.28     17.11 o 
  -7   9  13      122.24       85.99     23.80 o 
  -5   9  13      346.77      323.23     25.86 o 
  -3   9  13      529.44      516.46     35.39 o 
  -1   9  13      224.84      219.77     22.60 o 
   1   9  13       39.97       65.57     16.51 o 
   3   9  13      189.11      161.64     21.52 o 
  -6  10  13      102.37      112.89     20.31 o 
  -4  10  13      208.03      208.78     27.00 o 
  -2  10  13       40.83       24.54     14.33 o 
   0  10  13       10.64        3.27     13.83 o 
 -12   0  14      194.49      259.76     48.43 o 
 -10   0  14     1304.76     1313.78     82.77 o 
  -8   0  14      983.33      812.75     62.52 o 
  -6   0  14       35.73       91.58     28.18 o 
  -4   0  14        4.90       18.49     21.13 o 
  -2   0  14      951.77      768.72     52.83 o 
   0   0  14      643.42      698.65     37.67 o 
   2   0  14      825.45     1035.53     63.40 o 
   4   0  14      220.26      179.63     33.46 o 
 -11   1  14       71.65       83.14     23.92 o 
  -9   1  14       82.21       84.48     22.10 o 
  -7   1  14      105.18      113.38     43.59 o 
  -5   1  14        9.50       20.85     12.12 o 
  -3   1  14      457.17      490.09     26.76 o 
  -1   1  14      221.85      199.25     18.98 o 
   1   1  14        5.64       -0.55     10.79 o 
   3   1  14      234.26      185.97     19.09 o 
   5   1  14       11.66        4.48     13.68 o 
 -10   2  14      211.09      191.35     33.90 o 
  -8   2  14      377.41      333.36     31.13 o 
  -6   2  14      744.57      851.68     34.22 o 
  -4   2  14       19.18       20.85     12.01 o 
  -2   2  14       16.45        2.10      9.70 o 
   0   2  14      222.94      248.58     20.96 o 
   2   2  14      212.71      244.74     20.64 o 
   4   2  14       57.90       51.30     14.36 o 
 -11   3  14      182.68      194.00     63.40 o 
  -9   3  14      162.78      221.26     22.43 o 
  -7   3  14        2.72        4.00     11.76 o 
  -5   3  14      492.20      409.73     33.90 o 
  -3   3  14      672.41      738.38     31.30 o 
  -1   3  14      752.37      826.41     32.57 o 
   1   3  14      276.14      243.40     20.62 o 
   3   3  14      525.75      446.52     26.64 o 
   5   3  14      153.50      192.84     36.10 o 
 -10   4  14       14.29      -18.06     12.04 o 
  -8   4  14       10.88       19.16     11.78 o 
  -6   4  14       60.44       57.27     14.91 o 
  -4   4  14        9.99       10.19     11.35 o 
  -2   4  14        0.61       -0.03     12.65 o 
   0   4  14       26.66       33.94     16.42 o 
   2   4  14       33.22       21.63     14.90 o 
   4   4  14        8.77       16.41     15.17 o 
  -9   5  14      240.34      294.05     25.54 o 
  -7   5  14        2.39       -1.38     10.85 o 
  -5   5  14      427.76      390.76     48.93 o 
  -3   5  14      989.80     1008.30     84.09 o 
  -1   5  14      804.78      827.19     43.87 o 
   1   5  14      196.44      163.40     24.91 o 
   3   5  14      494.81      487.82     37.01 o 
   5   5  14       18.51        4.40     22.89 o 
 -10   6  14      319.17      364.92     36.32 o 
  -8   6  14       69.49       76.36     16.71 o 
  -6   6  14       18.17       18.63     15.53 o 
  -4   6  14      157.97      171.61     21.98 o 
  -2   6  14      364.27      345.64     25.06 o 
   0   6  14       41.05       48.53     15.23 o 
   2   6  14       90.08       91.96     17.59 o 
   4   6  14       20.69       -4.96     15.02 o 
  -9   7  14        0.94      -23.24     22.45 o 
  -7   7  14        0.50       -4.08     13.52 o 
  -5   7  14      236.46      224.24     26.08 o 
  -3   7  14       76.50       83.82     19.26 o 
  -1   7  14       45.25       58.27     16.76 o 
   1   7  14       65.73       46.09     15.89 o 
   3   7  14      149.73      111.20     19.64 o 
  -8   8  14      221.47      258.41     33.61 o 
  -6   8  14      511.88      544.67     32.79 o 
  -4   8  14      323.20      357.06     27.53 o 
  -2   8  14      149.87      146.25     20.22 o 
   0   8  14       58.81       55.53     16.83 o 
   2   8  14      139.19      125.46     20.50 o 
  -5   9  14       19.92       31.18     15.58 o 
  -3   9  14        2.87       15.10     13.87 o 
  -1   9  14        3.29       12.44     13.56 o 
  -9   1  15      165.00      208.69     29.24 o 
  -7   1  15       76.78       72.49     21.47 o 
  -5   1  15      393.96      362.63     31.13 o 
  -3   1  15      578.30      730.68     50.60 o 
  -1   1  15      395.95      451.78     27.03 o 
   1   1  15      155.69      159.44     19.32 o 
   3   1  15      386.55      351.93     25.75 o 
 -10   2  15       54.20       33.60     20.06 o 
  -8   2  15        2.52      -20.87     13.92 o 
  -6   2  15       85.01       81.85     16.88 o 
  -4   2  15      318.27      309.44     23.76 o 
  -2   2  15      269.67      213.70     20.81 o 
   0   2  15      147.09      158.53     18.89 o 
   2   2  15      221.17      250.97     23.25 o 
   4   2  15       66.50       63.87     15.74 o 
  -9   3  15       80.50       81.64     19.31 o 
  -7   3  15        3.72       14.94     13.08 o 
  -5   3  15       56.83       30.95     20.93 o 
  -3   3  15        8.65       28.46     13.20 o 
  -1   3  15        3.88        0.00     11.47 o 
   1   3  15       20.94       48.71     16.75 o 
   3   3  15      136.66      152.46     31.70 o 
  -8   4  15      245.98      275.22     21.76 o 
  -6   4  15      402.22      467.47     28.73 o 
  -4   4  15      537.72      548.10     30.13 o 
  -2   4  15      756.81      648.26     39.85 o 
   0   4  15      263.61      300.99     30.82 o 
   2   4  15      286.70      387.37     42.27 o 
  -9   5  15        5.26       -1.29     15.06 o 
  -7   5  15        9.82        1.81     14.54 o 
  -5   5  15       35.43       40.21     15.57 o 
  -3   5  15      208.57      198.22     26.69 o 
  -1   5  15       24.50       19.12     17.05 o 
   1   5  15        1.11       31.70     18.06 o 
   3   5  15       27.25       34.53     14.89 o 
  -8   6  15      154.52      155.33     21.20 o 
  -6   6  15      291.72      279.79     25.58 o 
  -4   6  15      175.63      158.36     21.10 o 
  -2   6  15      357.80      372.90     27.42 o 
   0   6  15      273.33      288.97     25.89 o 
   2   6  15       13.24        9.92     13.86 o 
  -7   7  15       51.80       60.36     21.70 o 
  -5   7  15      223.04      196.14     27.76 o 
  -3   7  15      101.42       93.19     19.46 o 
  -1   7  15       71.66       63.69     17.94 o 
   1   7  15        3.99        7.34     14.53 o 
  -4   8  15        3.37       13.07     15.04 o 
  -2   8  15       18.09       21.70     15.03 o 
  -8   0  16       55.39      104.79     36.10 o 
  -6   0  16      431.38      414.74     49.31 o 
  -4   0  16      444.03      364.55     45.79 o 
  -2   0  16      512.64      478.14     50.19 o 
   0   0  16      327.48      345.18     44.91 o 
   2   0  16       20.07       46.67     24.66 o 
  -9   1  16       13.16       -9.93     16.67 o 
  -7   1  16        4.16       10.44     17.11 o 
  -5   1  16      142.12      155.77     25.21 o 
  -3   1  16       34.14       28.06     22.45 o 
  -1   1  16       74.04       72.49     16.19 o 
   1   1  16        4.65        0.71     12.04 o 
  -8   2  16       87.00       61.37     21.42 o 
  -6   2  16        4.65       25.60     30.38 o 
  -4   2  16       62.67       39.54     15.55 o 
  -2   2  16      146.06      137.64     19.81 o 
   0   2  16       49.89       46.71     15.07 o 
   2   2  16       55.45       51.74     15.26 o 
  -7   3  16       55.36       40.82     16.15 o 
  -5   3  16      443.33      461.29     29.79 o 
  -3   3  16      297.97      334.30     25.55 o 
  -1   3  16      227.25      252.32     23.85 o 
   1   3  16      134.89      122.43     54.59 o 
  -6   4  16       19.98       -3.17     13.71 o 
  -4   4  16       45.99       68.05     21.14 o 
  -2   4  16        0.15      -14.97     15.85 o 
   0   4  16        3.53        1.26     15.41 o 
  -7   5  16      177.29      143.30     35.64 o 
  -5   5  16      803.37      846.93     42.93 o 
  -3   5  16      274.24      432.92    100.38 o 
  -1   5  16      136.13      193.63     33.90 o 
  -4   6  16       84.26       73.53     18.78 o 
  -2   6  16        5.15       -1.75     13.55 o 
  -5   1  17      388.15      423.72     36.10 o 
  -3   1  17      143.50      175.87     28.18 o 
  -1   1  17       86.61       47.30     38.74 o 
  -6   2  17       41.33       21.03     18.98 o 
  -4   2  17      170.53      165.30     21.82 o 
  -2   2  17      205.26      247.88     30.82 o 
  -5   3  17       29.19       23.00     14.57 o 
  -3   3  17        0.29       11.30     13.20 o 
                                                 
